# Supplementary material for: The effect of isolation methods of tomato pollen on the results of metabolic profiling
Source: Metabolomics. 2019 Jan 8;15(1):11. doi: 10.1007/s11306-018-1471-4 (PMC6326007; doi:10.1007/s11306-018-1471-4)
Supplement: Supplementary file 3 — Supplementary material 3 (XLSX 233 KB) [file 11306_2018_1471_MOESM3_ESM.xlsx]

## Sheet: Table 1
	Abb	Pollen isolation method	Incubation in germination solution	Lyophilisation	Purpose
	VLT	Vibration	No	Yes	Reproducibility
	VL	Vibration	No	Yes	Rehydration
	VS	Vibration	Yes	No	Sugar conversion
	VSL	Vibration	Yes	Yes	Contamination sugar conversion Rehydration
	AL	Squeezing	Yes	Yes	Contamination

## Sheet: Table 2
	Class	Annotation	Ret(min)	Mass(D)	∆ Ret.	∆ ppm	Ann. level	CID	Ref.	Average					Fold change
										AL	VL	VS	VSL		AL/VL	AL/VS	AL/VSL	VL/VS	VL/VSL	VS/VSL
	Alkaloid	Acetoxy-tomatine	31.3963	1136.55	5.46371	1.29075	II	131751568	2	112211	8885.83	8932.33	9833.6		12.63'''	12.56'''	11.41'''	-1.00523	-1.10666	-1.1009
		alpha-Tomatin 1	30.066	1078.54	7.81403	1.26003	I	5513	1,2	98649.8	22705.3	10067.3	9772.4		4.34'''	9.80'''	10.09'''	2.25535	2.32341	1.03018
		alpha-Tomatin 2	30.5845	1078.54	7.29547	1.14692	I	5513	1,2	2.83254e+06	1.01851e+06	796654	686398		2.78105	3.55554	4.12666	1.27849	1.48385	1.16063
		alpha-Tomatin 3	31.1708	1078.54	6.70919	1.26003	I	5513	1,2	109917	58786	36409.2	25082.8		1.86978	3.01893	4.38216	1.61459	2.34368	1.45156
		Dehydrotomatine	29.4345	1076.53	0.73547	1.23917	III		3	517657	61630.2	39490	21935.4		8.40'''	13.11'''	23.60'''	1.56065	2.80962	1.80029
		Hydroxytomatine	23.5945	1094.54	4.84553	1.27908	III		2	91095.2	8774	8484.5	11700.8		10.38'''	10.74'''	7.79'''	1.03412	-1.33'	-1.38''
	Flavonoid	Eriodictyol	27.2474	287.056	11.6026	0.815172	I	440735	3	1.1846e+06	1.84016e+06	1445883	1.67776e+06		-1.5534	-1.22056	-1.4163	1.27269	1.0968	-1.16037
		Kaempferol	41.5389	285.04	4.15108	1.05248	I	5280863	1	73912.8	312124	157331	135742		-4.22'''	-2.13'''	-1.84''	1.98'''	2.3'''	1.15905
		Kaempferol 3,7-di-O-glucoside 1	21.4974	609.146	1.67742	0.484284	I	6325460	2	623444	4200595	3.77968e+06	5.25387e+06		-6.74'''	-6.06'''	-8.43'''	1.11136	-1.25075	-1.39003
		Kaempferol 3,7-di-O-glucoside 2	19.8814	609.146	0.061413	0.284004	I	6325460	2	4.01722e+06	4.74021e+06	3.95548e+06	4.7971e+06		-1.17997	1.01561	-1.19413	1.19839	-1.012	-1.21277
		Kaempferol 3-alpha-D-glucoside-7-rhamnoside	24.564	593.15	d.m	1	IV		5	585494	272460	114253	113851		2.15'''	5.12'''	5.14'''	2.38'''	2.39'''	1.00353
		Kaempferol 3-O-rutinoside	27.7434	593.15	1.76659	1.25095	I	5318767	2,1	85059	97523.5	87524.5	85924.2		-1.14654	-1.02899	-1.01017	1.11424	1.13499	1.01862
		Quercetin 3-O-glucoside	22.5121	463.088	5.10785	0.928549	I	5748594	2,1	9919.2	90946.8	80491.3	178591		-9.16877	-8.1147	-18.0046	1.1299	-1.96369	-2.21876
		Quercetin 3-O-rutinoside-7-O-glucoside	18.1722	771.198	0.722173	1.44839	I	44259182	2,1,4	24344.4	13150.3	12354.3	15868.4		1.85124	1.97052	1.53414	1.06443	-1.20669	-1.28444
		Quercetin-dihexoside	17.4506	625.14	0.030623	0.92939	III		2	70107.4	76878.5	67343.8	82159.4		-1.09658	1.04104	-1.17191	1.14158	-1.06869	-1.22
	Phenolic acid	O-Feruloylquinic acid	17.631	367.103	4.88899	1.08416	III		3	91286.6	9012.83	9357.67	10706.2		10.13'''	9.76'''	8.53'''	-1.03826	-1.18788	-1.14411
		5-Caffeoylquinic acid	14.632	353.087	1.558	0.97143	II	12310830	1,2	9731.6	44862.3	9259.67	9536.4		-4.61'''	1.05097	1.02047	4.84'''	4.70'''	-1.02989
	Polyamines	Caffeoyl dicoumaroyl spermidine 1	37.5069	598.255	d.m	0.94224	IV		7	449187	140275	127370	106902		3.20'''	3.53'''	4.20'''	1.10132	1.31218	1.19146
		Caffeoyl dicoumaroyl spermidine 2	37.0334	598.255	d.m	0.840277	IV		7	1.16359e+06	572580	529592	493357		2.03''	2.20'''	2.36'''	1.08117	1.16058	1.07344
		Caffeoyl dicoumaroyl spermidine 3	36.4923	598.255	d.m	0.840277	IV		7	186891	89928.8	118250	96658.6		2.07821	1.58048	1.93351	-1.31492	-1.07483	1.22337
		Caffeoyl dicoumaroyl spermidine 4	35.9061	598.255	d.m	0.840277	IV		7	181710	175899	240363	224369		1.03304	-1.32278	-1.23476	-1.36648	-1.27556	1.07128
		Dicoumaroylputrescine	32.0276	379.166	d.m	0.990331	IV		5	436739	402018	443945	401358		1.08637	-1.0165	1.08815	-1.10429	1.00164	1.10611
		Dicoumaroylspermidine	19.0515	436.224	d.m	1.11342	IV		5	565759	268509	307745	287374		2.11'''	1.84'''	1.97'''	-1.14613	-1.07026	1.07089
		Feruloyl dicoumaroyl spermidine 1	39.8546	612.271	d.m	0.0648405	IV		6	323680	547077	545674	601741		-1.69018	-1.68584	-1.85906	1.00257	-1.09992	-1.10275
		Feruloyl dicoumaroyl spermidine 2	37.7775	612.271	d.m	0.961502	IV		6	8355.2	176623	165257	209244		-21.14'''	-19.78'''	-25.04'''	1.06878	-1.1847	-1.26618
		Feruloyl dicoumaroyl spermidine 3	38.7052	612.271	d.m	0.16447	IV		6	203435	698601	702356	781109		-3.43'''	-3.45'''	-3.84'''	-1.00537	-1.1181	-1.11213
		Feruloyl dicoumaroyl spermidine 4	40.5242	612.271	d.m	0.16447	IV		6	76494.2	272942	278780	287848		-3.57'''	-3.64'''	-3.76'''	-1.02139	-1.05461	-1.03253
		Feruloyl dicoumaroyl spermidine 5	39.351	612.271	d.m	0.16447	IV		6	472403	733927	694232	757064		-1.5536	-1.46958	-1.60258	1.05718	-1.03153	-1.09051
		Feruloyl dicoumaroyl spermidine 6	40.9076	612.271	d.m	0.16447	IV		6	2767894	2.45627e+06	2.23326e+06	2256545		1.12687	1.2394	1.22661	1.09986	1.08851	-1.01043
		Tetracoumaroylspermine 1	44.628	785.355	d.m	0.851462	IV		5	161642	120342	119888	94015.8		1.34318	1.34827	1.71931	1.00379	1.28002	1.2752
		Tetracoumaroylspermine 2	43.8163	785.355	d.m	1.00681	IV		5	47151.2	68684.7	84102.3	68715		-1.45669	-1.78367	-1.45733	-1.22447	-1.00044	1.22393
		Tricoumaroyl spermidine 1	32.8168	582.26	d.m	0.791914	IV		5	48141.6	125230	110228	143915		-2.6'''	-2.29'''	-2.99'''	1.1361	-1.14921	-1.30561
		Tricoumaroyl spermidine 2	37.2815	582.261	d.m	0.163329	IV		5	240107	3.06191e+06	2.74237e+06	3515201		-12.75'''	-11.42'''	-14.64'''	1.11652	-1.14804	-1.28181
		Tricoumaroyl spermidine 3	38.3237	582.261	d.m	0.150963	IV		5	1.54023e+06	6.52855e+06	6.54332e+06	7.4399e+06		-4.24'''	-4.25'''	-4.83'''	-1.00226	-1.13959	-1.13702
		Tricoumaroyl spermidine 4	39.5929	582.261	d.m	0.465255	IV		5	3.79375e+06	5.805e+06	5.81094e+06	6.00034e+06		-1.53015	-1.53171	-1.58164	-1.00102	-1.03365	-1.03259
		Tricoumaroyl spermidine 5	39.0408	582.261	d.m	0.465255	IV		5	5.93167e+06	9.72826e+06	9245664	9.85957e+06		-1.64006	-1.5587	-1.66219	1.0522	-1.0135	-1.0664
		Tricoumaroyl spermidine 6	40.1283	582.261	d.m	0.360491	IV		5	6.36005e+06	9.50739e+06	8.65473e+06	9.60204e+06		-1.49486	-1.3608	-1.50974	1.09852	-1.00995	-1.10946

## Sheet: Table 3
		Class	Compound	Ret(min)	Mass(D)	Ion Mode	CID	Average					Fold change
								AL	VL	VS	VSL		AL/VL	AL/VS	AL/VSL	VL/VS	VL/VSL	VS/VSL
		Amino acid	Arginine	5.07	175.119	Positive	6322	78179.7	118959	99519.6	94867.9		-1.52161	-1.27296	-1.21346	1.19533	1.25394	1.04903
			Asparagine	4.26	133.061	Positive	6267	1.03127e+07	1.67412e+07	1.52437e+07	1.45359e+07		-1.62336	-1.47815	-1.40951	1.09824	1.15171	1.04869
			GABA	5.63	104.071	Positive	119	557624	1.12834e+06	894005	863298		-2.02'''	-1.6''	-1.55'	1.26212	1.30701	1.03557
			Glutamate	4.57	148.06	Positive	33032	1.41084e+06	3.17753e+06	1.79434e+06	1.78377e+06		-2.25'''	-1.27182	-1.26433	1.77'''	1.78'''	1.00592
			Glutamine	4.42	147.076	Positive	5961	1.52332e+06	508149	1.21552e+06	1.02697e+06		3.00'''	1.25323	1.48332	-2.39'''	-2.02'''	1.1836
			Histidine	4.93	156.077	Positive	6274	167148	260527	225253	206607		-1.55866	-1.34763	-1.23607	1.1566	1.26098	1.09025
			Isoleucine	10.9	132.102	Positive	6306	320327	554315	452703	371493		-1.73047	-1.41325	-1.15973	1.22446	1.49213	1.2186
			Leucine	12.19	132.102	Positive	6106	333631	534572	472634	382077		-1.60228	-1.41664	-1.14521	1.13105	1.39912	1.23701
			Lysine	4.84	147.113	Positive	5962	269871	356883	328181	338067		-1.32242	-1.21607	-1.2527	1.08746	1.05566	-1.03012
			Phenylalanine	22.44	166.086	Positive	6140	391801	636786	575912	482130		-1.62528	-1.46991	-1.23055	1.1057	1.32078	1.19451
			Proline	4.95	116.071	Positive	145742	2.18981e+07	3.54988e+07	2.86632e+07	3.11704e+07		-1.62109	-1.30893	-1.42343	1.23848	1.13886	-1.08747
			Serine	4.29	106.05	Positive	5951	251366	47456.1	233838	221733		5.30'''	1.07496	1.13364	-4.93'''	-4.67'''	1.05459
			Threonine	4.47	120.066	Positive	6288	360837	670874	606950	490301		-1.85922	-1.68206	-1.35879	1.10532	1.36829	1.23791
			Valine	6.52	118.086	Positive	6287	769972	1.30725e+06	1.11178e+06	968484		-1.69778	-1.44393	-1.25782	1.17581	1.34979	1.14796
		Organic acid	Malate	5.59	133.014	Negative	525	157131	76253	200836	241754		2.06'	-1.27814	-1.53855	-2.63'''	-3.17'''	-1.20374
			Succinate	7.76	117.019	Negative	1110	45113.4	79640.2	76425	84642.9		-1.77'''	-1.69'''	-1.88'''	1.04207	-1.06282	-1.10753

## Sheet: Table 4
		Compound	CID	Average					Fold change
				AL	VL	VS	VSL		AL/VL	AL/VS	AL/VSL	VL/VS	VL/VSL	VS/VSL
		fructose	5984	0.0179183	0.0379865	0.099617	0.0284266		-2.12''	-5.56'''	-1.58645	-2.62'''	1.3363	3.50'''
		glucose	79025	0.00992854	0.0279331	0.105878	0.0187044		-2.81'''	-10.66'''	-1.8839	-3.79'''	1.4934	5.66'''
		Sucrose	5988	0.292562	0.420298	0.197187	0.411824		-1.43661	1.48368	-1.40764	2.13'''	1.02058	-2.09'''

## Sheet: Table 5
Compound	T25	T26	T27	T28	T29	T30	Average	SD	CV
Phenylalanine	426700	474326	495315	541521	565378	558385	510271	54457.6	0.106723
Serine	20834	27266.3	25126.5	24912.2	25382.8	28958.6	25413.4	2731.56	0.107485
Histidine	179531	206544	216437	238890	236724	243410	220256	24558.8	0.111501
Leucine	324748	367307	367797	417859	431833	433397	390490	43986.1	0.112643
Lysine	244050	293462	286586	313975	333054	334902	301005	34214.1	0.113666
Sucrose	0.319662	0.35543	0.369236	0.428358	0.432328	0.390463	0.382579	0.0436039	0.113973
Dicoumaroylspermidine	225106	227972	250687	284906	290784	284550	260668	29993.7	0.115065
GABA	699079	777801	823403	943302	949468	907715	850128	100625	0.118365
Isoleucine	348526	402032	402851	452401	487082	465056	426325	51118.4	0.119905
Dicoumaroylputrescine	344517	358484	396015	419852	464728	453818	406236	49121.7	0.120919
Valine	843008	1.01251e+06	1.00287e+06	1.12465e+06	1.15043e+06	1.19845e+06	1.05532e+06	129614	0.122819
Glutamate	2.81308e+06	3.32743e+06	3.29765e+06	3.83565e+06	3.89504e+06	3.8455e+06	3.50239e+06	431426	0.12318
Quercetin-dihexoside	62462	65251	75999	72759	84141	84284	74149.3	9205.14	0.124143
Proline	2.49421e+07	2.96914e+07	3.06963e+07	3.4489e+07	3.49083e+07	3.46908e+07	3.15696e+07	3.94019e+06	0.12481
Asparagine	1.17902e+07	1.37565e+07	1.4311e+07	1.60193e+07	1.65242e+07	1.67586e+07	1.486e+07	1.93189e+06	0.130006
Succinate	51560	58370.5	60935.2	67694.7	71918.1	72684.8	63860.6	8336.59	0.130544
Tetracoumaroylspermine 1	103557	105622	121468	115262	138088	140491	120748	15782.3	0.130704
Kaempferol 3-O-rutinoside	67518	73637	83726	82389	96098	92976	82724	10944.2	0.132298
Glutamine	575145	649432	640697	752170	806516	788543	702084	93320.9	0.13292
Feruloyl dicoumaroyl spermidine 6	1908773	2182599	2202969	2452041	2701987	2690318	2.35645e+06	314387	0.133416
Eriodictyol	1352350	1525286	1590998	1766010	1898548	1918562	1.67529e+06	224121	0.13378
Kaempferol 3,7-di-O-glucoside 2	3290073	3703242	4081299	4168562	4679302	4694826	4102884	549146	0.133844
Threonine	459958	516655	506768	611670	634167	633233	560408	75171.2	0.134136
Tricoumaroyl spermidine 1	51480	62566	65378	72230	74574	76121	67058.2	9284.96	0.138461
Kaempferol	194045	219898	242287	240444	279976	281964	243102	34125.3	0.140374
Feruloyl dicoumaroyl spermidine 5	466660	550703	536654	624775	675104	668729	587104	82707.6	0.140874
Tetracoumaroylspermine 2	51373	50395	52108	60654	65756	69682	58328	8240.04	0.141271
Tricoumaroyl spermidine 5	6787281	7783382	7543043	9517054	9183945	9620421	8.40585e+06	1.18887e+06	0.141434
Feruloyl dicoumaroyl spermidine 1	352262	414120	399540	489466	493698	506279	442561	62751.4	0.141791
fructose	0.0227477	0.0267558	0.0313263	0.0313378	0.0348026	0.0294247	0.0293992	0.00419286	0.142618
Kaempferol 3-alpha-D-glucoside-7-rhamnoside	126050	144348	156374	165254	182532	185840	160066	22863.6	0.142838
Feruloyl dicoumaroyl spermidine 4	190661	228405	226981	265752	269906	286945	244775	35673.1	0.145738
Tricoumaroyl spermidine 4	4064348	4649014	4759748	5593723	5926228	5895881	5148157	766507	0.14889
Tricoumaroyl spermidine 6	7441873	8925382	7990824	10429008	10261480	10743252	9.29864e+06	1.38485e+06	0.14893
Arginine	71623	84346.6	78980.1	89712.4	92371.6	112355	88231.4	13984.1	0.158494
Tricoumaroyl spermidine 3	2230297	2840123	2611257	3446621	3154391	3484116	2.96113e+06	493505	0.166661
Caffeoyl dicoumaroyl spermidine 2	246816	318004	313126	312942	368051	423067	330334	59578.3	0.180358
Caffeoyl dicoumaroyl spermidine 1	63697	82309	80208	77890	97387	107018	84751.5	15313	0.180681
Feruloyl dicoumaroyl spermidine 3	297274	379718	353789	465910	443885	487064	404607	73242.4	0.181021
5-Caffeoylquinic acid	27095	37844	35031	28155	42296	43560	35663.5	6946.89	0.19479
Fumarate	909.804	1213.21	1269.38	1121.5	1559.91	1525.78	1266.6	246.745	0.19481
Tricoumaroyl spermidine 2	556256	790758	702008	967130	831114	1016278	810591	169766	0.209435
glucose	0.0127664	0.0170698	0.0172737	0.0242568	0.0173816	0.0200822	0.0181384	0.00380878	0.209984
Caffeoyl dicoumaroyl spermidine 3	31450	43556	40832	46218	54776	63750	46763.7	11251.8	0.240609
Caffeoyl dicoumaroyl spermidine 4	36779	53212	49067	57890	59583	78143	55779	13650.8	0.244729
Malate	7538.84	13555.5	20735.5	11055.2	13228.1	14708.6	13470.3	4368	0.324269
Kaempferol 3,7-di-O-glucoside 1	1305932	2692583	1759459	2588288	2900432	3536052	2463791	805601	0.326976
alpha-Tomatin 2	57333	169695	189418	104267	146046	259656	154402	70063	0.453769
Quercetin 3-O-glucoside	11014	57228	20725	44731	46414	83622	43955.7	26004	0.591596
Feruloyl dicoumaroyl spermidine 2	6728	11503	8896	29578	8587	31202	16082.3	11198.5	0.696325

## Sheet: Table 6
	Metabolites	PC 1 (High in Squeezed)		Metabolites	PC 2 (High when germination solution used)
	Hydroxytomatine	0.97127		Unk_2.62_273.038	0.88037
	alpha-Tomatin 1	0.9578		Unk_3.57_565.0472	0.80913
	Acetoxy-tomatine	0.95305		Unk_2.1_306.0765	0.80578
	O-Feruloylquinic acid	0.94856		Unk_2.76_133.0142	0.77337
	Dehydrotomatine	0.94055		Unk_3.92_179.056	0.67428
	Unk_30.4_1004.506	0.93078		Unk_1.44_158.9785	0.64822
	Caffeoyl dicoumaroyl spermidine 2	0.9302		Unk_3.25_179.056	0.64636
	Caffeoyl dicoumaroyl spermidine 1	0.92921		Caffeoyl dicoumaroyl spermidine 4	0.62295
	Caffeoyl dicoumaroyl spermidine 3	0.9023		Unk_4.87_179.056	0.61372
	Unk_42.98_327.2174	0.89422		Unk_2.1_648.1929	0.53788
	alpha-Tomatin 2	0.84874		Unk_2.39_475.1306	0.49618
	alpha-Tomatin 3	0.83422		Unk_3.03_191.0196	0.49312
	Dicoumaroylspermidine	0.79918		Unk_1.97_179.0561	0.44546
	Kaempferol 3-alpha-D-glucoside-7-rhamnoside	0.7967		Unk_1.62_112.9857	0.35941
	Unk_17.77_436.2237	0.74006		Unk_1.68_194.1034	0.28715
	Unk_3.03_191.0196	0.6929		Caffeoyl dicoumaroyl spermidine 3	0.25412
	Feruloyl dicoumaroyl spermidine 6	0.68521		Tetracoumaroylspermine 2	0.22874
	Unk_40.1_628.2667	0.65449		Feruloyl dicoumaroyl spermidine 1	0.17449
	Unk_41.72_642.2814	0.65383		Feruloyl dicoumaroyl spermidine 3	0.15202
	Tetracoumaroylspermine 1	0.6524		Tricoumaroyl spermidine 3	0.14198
	Unk_2.39_475.1306	0.6201		Tricoumaroyl spermidine 6	0.1303
	Unk_1.44_158.9785	0.61112		Feruloyl dicoumaroyl spermidine 2	0.11802
	Unk_27.9_1109.5374	0.55606		Tricoumaroyl spermidine 5	0.093957
	Quercetin 3-O-rutinoside-7-O-glucoside	0.52747		Tricoumaroyl spermidine 2	0.092426
	Unk_3.57_565.0472	0.50812		Feruloyl dicoumaroyl spermidine 4	0.083566
	Dicoumaroylputrescine	0.50124		Tricoumaroyl spermidine 4	0.082714
	Unk_2.76_133.0142	0.48379		Feruloyl dicoumaroyl spermidine 5	0.074039
	Caffeoyl dicoumaroyl spermidine 4	0.45837		Kaempferol 3,7-di-O-glucoside 1	0.059678
	Unk_2.08_191.0561	0.43813		Unk_7.28_190.9283	0.044491
	Unk_14.42_784.1487	0.42532		alpha-Tomatin 2	0.0031697
	Unk_14.41_786.1643	0.41881		Tricoumaroyl spermidine 1	-0.015849
	Unk_7.28_190.9283	0.41166		Dicoumaroylspermidine	-0.021629
	Unk_1.99_387.1145	0.40837		Quercetin 3-O-glucoside	-0.030098
	Unk_28.28_963.4796	0.37853		Unk_2.65_110.9848	-0.042122
	Kaempferol 3,7-di-O-glucoside 2	0.36539		O-Feruloylquinic acid	-0.047492
	Unk_2.1_648.1929	0.36166		Hydroxytomatine	-0.04796
	Kaempferol 3-O-rutinoside	0.32763		Dehydrotomatine	-0.052869
	Quercetin-dihexoside	0.29821		Dicoumaroylputrescine	-0.062471
	Unk_34.69_816.3947	0.28899		alpha-Tomatin 1	-0.063851
	Unk_36.56_816.3949	0.28722		Acetoxy-tomatine	-0.075721
	Unk_18.8_436.2238	0.27757		Unk_17.77_436.2237	-0.089748
	Unk_42.89_543.317	0.24524		Quercetin 3-O-rutinoside-7-O-glucoside	-0.099598
	Unk_3.65_606.0739	0.20175		Caffeoyl dicoumaroyl spermidine 2	-0.10953
	Tricoumaroyl spermidine 6	0.12028		Unk_1.83_131.0463	-0.11223
	Unk_1.62_128.9596	0.093291		Unk_1.62_128.9596	-0.11371
	Unk_1.62_112.9857	0.09289		Unk_42.89_543.317	-0.12395
	Unk_2.28_346.0557	0.083324		alpha-Tomatin 3	-0.1246
	Unk_1.83_131.0463	0.040948		Caffeoyl dicoumaroyl spermidine 1	-0.12835
	Unk_2.1_306.0765	0.0026879		Unk_28.28_963.4796	-0.13276
	Unk_2.62_273.038	-0.034717		Unk_41.72_642.2814	-0.13872
	Unk_2.65_110.9848	-0.045314		Unk_27.9_1109.5374	-0.14669
	Unk_36.65_1068.5516	-0.070463		Tetracoumaroylspermine 1	-0.14891
	Eriodictyol	-0.09665		Quercetin-dihexoside	-0.1641
	Tetracoumaroylspermine 2	-0.12		Unk_42.98_327.2174	-0.17055
	Unk_2.57_194.9466	-0.19543		Kaempferol 3-O-rutinoside	-0.19693
	Unk_3.07_128.0353	-0.23649		Unk_18.8_436.2238	-0.19752
	Unk_4.87_179.056	-0.26868		Feruloyl dicoumaroyl spermidine 6	-0.20335
	Tricoumaroyl spermidine 4	-0.27083		Unk_30.4_1004.506	-0.21075
	Unk_3.25_179.056	-0.28561		Unk_2.1_243.0623	-0.21823
	Feruloyl dicoumaroyl spermidine 5	-0.32088		Unk_2.08_191.0561	-0.23739
	Unk_3.92_179.056	-0.34168		Kaempferol 3,7-di-O-glucoside 2	-0.26378
	5-Caffeoylquinic acid	-0.398		Unk_40.1_628.2667	-0.264
	Unk_1.97_179.0561	-0.51577		Unk_35.25_493.2285	-0.35155
	Unk_1.68_194.1034	-0.52534		Unk_36.56_816.3949	-0.37314
	Kaempferol	-0.54581		Unk_2.85_185.0219	-0.38738
	Feruloyl dicoumaroyl spermidine 1	-0.55886		Eriodictyol	-0.40279
	Tricoumaroyl spermidine 5	-0.64075		Unk_34.69_816.3947	-0.42372
	Quercetin 3-O-glucoside	-0.65886		Unk_1.99_387.1145	-0.42679
	Unk_1.9_132.0303	-0.72598		Unk_14.42_784.1487	-0.49489
	Tricoumaroyl spermidine 1	-0.72622		Kaempferol 3-alpha-D-glucoside-7-rhamnoside	-0.50415
	Feruloyl dicoumaroyl spermidine 4	-0.73837		Unk_36.65_1068.5516	-0.51643
	Unk_2.85_185.0219	-0.75392		Unk_14.41_786.1643	-0.5519
	Unk_35.25_493.2285	-0.78496		Unk_1.9_132.0303	-0.55882
	Kaempferol 3,7-di-O-glucoside 1	-0.86778		Unk_3.65_606.0739	-0.56325
	Unk_2.1_243.0623	-0.88565		Kaempferol	-0.57853
	Feruloyl dicoumaroyl spermidine 3	-0.90045		Unk_3.07_128.0353	-0.62659
	Tricoumaroyl spermidine 3	-0.91378		Unk_2.28_346.0557	-0.78159
	Feruloyl dicoumaroyl spermidine 2	-0.91974		5-Caffeoylquinic acid	-0.7978
	Tricoumaroyl spermidine 2	-0.93083		Unk_2.57_194.9466	-0.80864

## Sheet: Table 7
Mass ion cluster	Cluster membership (0-1.0)	Retention time, min	Mass [M-H]-, Da	Name	Class	∆ Ret.	∆ ppm	Ann. level	CID	Ref.	AL19	AL20	AL21	AL22	AL23	AL24	VLT25	VLT26	VLT27	VLT28	VLT29	VLT30	VL1	VL2	VL3	VL4	VL5	VL6	VS13	VS14	VS15	VS16	VS17	VS18	VSL10	VSL11	VSL12	VSL7	VSL8
10	0.868681	1.44337	158.978	Unk_1.44_158.9785							121921	131426	134180	129054	146352	141635	55845	51761	55874	52670	61653	57703	55335	64194	55008	75000	53938	73011	122635	92793	108705	109162	100217	110847	119074	114764	121598	122641	119101
10	0.86841	1.44337	272.959								74298	93252	93849	83943	110965	102876	9360	8265	10058	9857	11613	9993	11860	6711	11539	20149	12307	20430	82908	38779	58481	53431	45540	58921	79068	64382	73122	75953	71224
10	0.867643	1.44337	156.963								41221	46487	46189	43975	47852	46664	24335	22466	24002	22281	23895	23598	19490	24990	24666	25282	19363	27620	42332	38853	41362	40800	41347	38437	40056	42967	39274	41585	38952
10	0.847158	1.44337	270.943								18084	25069	24027	19367	26113	25560	9316	7185	8256	6521	9671	6620	6909	9315	11576	7000	10851	10036	20425	7334	17299	12922	14877	13448	18185	17532	17042	17128	14971
10	0.839661	1.44337	130.984								21221	17454	16727	24725	19816	18898	7734	12027	9927	7210	11851	7071	8907	11199	8036	9439	10791	12250	23948	8518	13746	16932	8475	19089	20855	13024	21830	22175	18984
10	0.787886	1.44337	200.953								18020	23853	21632	19465	22031	22134	16161	13345	14780	14692	12801	15162	9353	13854	18699	8599	10165	16219	20890	23460	24349	20017	23372	18779	19743	22539	16772	18715	16279
10	0.730104	1.44337	386.939								10123	20815	21916	17041	27220	25884	11249	10440	10812	8116	10118	8872	11576	6688	7565	8153	12075	11876	17095	10487	7637	12420	8517	9847	13176	12474	10300	13043	9840
10	0.608799	1.44337	274.956								8961	19661	20032	14172	24145	22462	12080	12193	10327	10000	6993	12157	11103	7497	8870	7852	9333	12273	12990	9519	10889	11943	7714	7697	6863	10344	8870	12091	7104
10	0.429533	1.44337	290.948								7099	13065	13871	6874	11857	9159	8126	7332	11649	9555	10502	6986	9429	10258	7086	7596	7173	12409	7170	15530	16063	9505	15517	11151	11025	14847	9911	11100	11236
20	0.974684	1.62069	112.986	Unk_1.62_112.9857							61221	63832	87770	55246	58716	57993	49534	56192	52076	65227	44962	78832	56822	62528	54103	43074	71473	41954	48823	56896	73753	73935	66457	72636	37477	73473	58992	62607	86141
20	0.994246	1.62069	280.908								29930	40228	52061	26779	38078	35608	30408	32085	31184	38635	27854	43682	26189	29339	30393	21407	33908	18512	21621	33990	41018	36411	38771	33381	15902	43570	27691	32347	41456
20	0.993853	1.62069	364.87								24047	34696	43508	21928	31104	30969	24349	28089	24574	30694	22353	33630	20145	24150	25114	15455	26973	15437	15528	26247	31135	28307	31652	24679	13252	34430	23078	27937	32247
20	0.98245	1.62069	448.831								11106	19629	24509	6950	18245	17266	11396	14564	8163	16652	10257	19719	8990	9719	12583	7609	12811	8338	9649	13326	17059	12989	17555	8680	7496	20112	7435	13634	16997
20	0.926206	1.6405	196.947								10041	14606	19858	11722	12666	12881	10310	12470	8096	14628	7067	18209	12027	10956	7306	9807	7699	9341	11100	13003	18644	13191	15762	13404	7834	17979	11504	7341	12881
20	0.493555	1.62069	216.939								56582	57903	54689	55986	57124	57907	49013	47786	48669	57155	58527	47119	43947	40697	58498	38301	42034	40542	39237	45565	42687	36197	46060	34158	52452	59632	55341	49681	54206
20	0.337415	1.6405	172.949								36684	39790	35944	36236	41464	39277	40242	39277	39855	42193	43953	37424	37710	32368	40887	34323	35144	35687	37132	41387	37945	32660	41105	33242	37081	40047	35971	32664	35238
21	0.992387	1.62069	128.96	Unk_1.62_128.9596							533079	539545	529231	584460	601978	586581	465518	431704	501418	468358	501534	476006	504420	542989	458763	656966	528669	624795	569074	564229	501072	584335	521682	575118	623855	474724	558529	636809	467931
21	0.994246	1.62069	296.882								172237	168207	163349	179936	186285	188696	147067	129124	154538	140855	156212	139375	147216	161865	138311	209875	153581	191737	169171	172195	145679	169689	159793	164374	196120	142064	170688	200724	136401
21	0.993605	1.62069	380.844								110457	109872	102471	116198	124568	121030	88702	80807	100285	85940	96462	82939	87479	98357	85196	139062	94035	123234	100998	105416	83538	101204	100106	94581	131673	89385	107353	128681	81417
21	0.932961	1.6405	212.921								103633	107065	99049	109878	122109	115756	92091	87889	99606	97542	100446	93211	100411	109593	93209	132499	100665	128450	128137	131919	111758	129860	115501	132906	125771	89137	107541	120664	81155
21	0.990183	1.62069	464.805								54721	57091	50424	59254	65424	64102	45698	40676	49526	42447	48435	39055	41401	50366	42870	69638	43714	62299	50723	51442	40589	45643	49489	45245	64889	43208	56302	66601	37847
21	0.984932	1.62069	548.766								37075	29826	24574	41098	36636	35522	21385	17801	22761	19588	23432	17844	26877	34766	19306	46851	29397	42326	33312	25384	16461	30680	24079	27375	45477	20638	36987	46400	25720
21	0.979864	1.62069	298.88								26712	28018	26606	27578	35707	33674	24178	20271	26009	21606	27085	23163	21289	24443	23481	35268	21559	31191	26241	30493	23021	25696	27979	23531	32638	23770	27089	32911	17382
21	0.966013	1.62069	382.842								20991	23794	22426	23528	28152	27745	19363	15526	20696	17498	20661	16805	14052	18557	18183	28282	15574	24849	18202	24561	16537	17703	21539	16206	26935	17897	20641	27571	11520
21	0.902088	1.62069	632.728								11791	15679	7148	14807	18624	20092	7024	9568	7740	7866	8064	11735	11604	10989	11092	16503	10757	13582	9970	10073	11550	12353	10922	11716	17591	7991	6684	18384	7481
21	0.607736	1.57855	216.939								32168	31989	29818	29230	28596	29513	11479	9135	10980	10963	11184	10122	9971	7593	8553	11298	9610	6837	11469	7905	6717	8991	10464	9484	30007	32508	27264	27603	8890
21	0.707815	1.62069	466.803								8230	12996	8082	6819	15799	15376	8324	10276	6826	9451	8489	10879	7050	10570	9820	15644	9806	8075	8029	10068	11945	9470	11311	10162	14685	11710	12062	13869	7249
21	0.448457	1.57855	154.062								19101	24561	19025	16566	20044	21491	26872	20802	25215	22236	27198	26043	13199	26238	23023	38661	21572	34273	15237	20253	23640	20377	23558	17927	21224	15009	14307	18416	12204
38	0.216271	1.67982	194.103	Unk_1.68_194.1034							144412	135337	124827	143625	178990	141923	155108	145930	183183	181395	171084	167869	209127	252267	166625	258824	217172	263725	457494	419552	373188	445444	274840	532214	208916	113426	169332	155896	106520
38	0.246392	1.69986	282.083								9985	12306	7070	8549	9636	8507	15517	17091	18402	21390	17030	13045	19813	19770	19907	12899	16641	14479	41432	43861	42723	34595	29923	41694	11792	8685	10808	8387	7674
38	0.214715	1.67982	195.107								10058	8472	9426	9071	11794	12008	9313	9593	10898	8633	9385	9245	12454	9480	9562	8555	7066	9963	20923	22151	18365	20541	10041	26094	11756	11067	8812	8787	6633
38	0.215943	1.67982	362.026								11194	8545	7372	8555	11687	9462	7000	7850	9036	8406	11279	11692	7460	7239	10797	10207	11212	6632	18285	20644	15115	16416	9554	21536	9840	12460	10844	10007	8496
45	0.787647	1.8303	131.046	Unk_1.83_131.0463							1781466	1917707	1646894	1900352	1998198	1960640	1583544	1512743	1661249	1467763	1593729	1638659	1493230	1833926	1515114	2404353	1700824	2355108	1825796	1933583	1735267	2175884	1885215	1887423	2102166	1565453	1759464	2132424	1402102
45	0.79134	1.8303	263.1								135653	151965	127842	139422	168796	158602	119995	122588	134542	108165	126000	146313	121810	141465	116489	213403	142027	220832	135934	150371	129397	172202	139312	135248	159970	125514	142695	170705	111170
45	0.785466	1.8303	113.036								136428	139703	120158	139317	145808	140775	110382	105890	116512	107579	110887	116054	109906	136284	108822	178058	124609	177558	137257	137389	122987	154635	136791	137242	154874	111407	131190	160704	104282
45	0.590145	1.8679	314.112								261488	291614	235212	246429	269477	251787	154546	167399	182288	158028	161021	163920	178417	206553	173375	241806	174560	232284	227051	224527	203905	238157	235751	185637	305560	237359	274757	272043	187354
45	0.739407	1.78927	301.056								99677	105772	91627	96698	113452	113544	84737	77705	83531	78524	81607	87423	76463	91634	82137	116262	89972	117077	99441	104229	98591	106151	100869	92938	111375	97237	99167	120500	85685
45	0.784542	1.8303	132.05								63671	74538	61647	67784	76582	78351	60500	57223	64436	55293	61128	64690	52524	64851	58871	91408	63337	89566	66829	76416	69432	82628	74125	69068	79557	60526	65556	78927	47335
45	0.775892	1.8303	114.02								63725	60942	52083	63760	61103	60061	50717	48316	52926	47273	49424	49961	52574	65440	50134	81906	62138	89420	70470	62870	54414	71699	58113	63358	72394	48109	63150	76172	48150
45	0.564242	1.88588	128.035								23138	23822	7233	9110	11529	6959	30237	26720	30140	26985	27957	29808	10369	23515	15952	42744	26697	47962	21574	25898	9093	45952	22349	38369	34491	8381	19987	40429	11136
45	0.539459	1.88588	147.049								14881	21973	27547	26883	23801	31313	29510	28102	35171	31567	32330	33509	22764	17800	17856	39728	21557	37155	16828	32107	16970	41561	25726	32642	26236	17049	14151	32841	11019
45	0.665674	1.88588	102.056								10508	8461	10218	17754	11015	9163	6853	12331	13398	9752	9239	11107	12957	10158	11186	22308	10778	23485	10646	7969	11223	21339	10543	15094	17262	10269	11086	20521	9586
45	0.137294	1.8303	145.062								85410	100562	173637	137981	102210	144625	27462	26164	30517	24885	29110	31993	12991	11288	12912	25865	8301	29691	47631	87731	50304	67020	69745	71497	53729	54978	60295	60453	40258
45	0.390449	1.78927	302.136								6585	16987	16914	15223	18174	19085	10309	6846	7163	10964	7980	11616	7078	9686	12720	11283	12049	14463	8793	8108	12209	9900	14920	8008	13215	8730	8251	8919	7550
45	0.387384	1.7666	258.997								10089	15411	14382	11487	16600	16784	6567	6871	7329	8681	9907	10917	11510	7526	10910	11879	9059	11925	9322	15035	14414	11164	14941	12257	12555	15679	10177	13286	7436
45	0.266066	1.8679	315.115								6841	21148	14330	7175	18276	15328	8235	11483	7874	7522	10495	8237	11449	9448	6751	9615	10574	11568	12227	12824	11618	9109	12056	8681	17394	15865	13736	13022	11617
45	0.22875	1.7666	215.008								6986	14506	14631	12343	19555	16584	7966	9593	11296	9277	12413	7980	11034	9545	7916	8562	7317	11186	8396	13496	13492	9120	13404	7704	12603	14355	7405	14289	8183
56	0.975169	1.90375	132.03	Unk_1.9_132.0303							209762	149759	137807	140489	177675	142807	606409	586535	677807	590684	637999	623731	712196	969560	624152	1011172	807308	907623	290203	392838	388240	389523	239211	347364	323704	194188	225152	226362	219759
56	0.926222	1.9378	474.147								77141	51742	52069	48592	66008	50201	277022	250177	287867	255529	275179	270275	296207	370958	259849	439670	338544	354152	46221	82638	93225	67580	66720	56246	117764	72813	76520	81809	79257
56	0.463186	1.88588	146.046								540424	611521	683232	764802	628923	737565	746056	715722	821996	724187	774879	782036	677201	596550	520250	985093	623176	975026	598860	17140	12101	1061590	656429	904314	779178	468842	509171	851068	412605
56	0.748653	1.9378	488.162								141599	160351	198247	206309	175386	213356	248956	219746	256793	223740	245416	239073	210037	170393	157429	330847	192897	296319	90916	128863	94811	176842	143735	150076	212399	120713	122270	242026	107980
56	0.937532	1.8679	140.012								28054	17795	15775	10245	24036	14134	35378	60168	63811	46920	42469	53573	83873	79785	70475	59281	49804	70637	51687	28323	24306	34340	29767	22125	52340	37967	43538	24306	27616
56	0.715772	1.8679	329.112								81705	95250	105251	106062	87793	102779	108069	110713	118943	107532	116898	112625	100128	80060	78541	123956	90427	126991	48621	73691	49869	88491	79712	59200	103260	72663	74274	109787	54950
56	0.994246	1.88588	315.096								10572	6520	7773	7251	6570	8816	44014	43497	49483	42988	45749	43685	49965	64161	47940	50796	57396	46027	6702	7899	7396	9876	7362	11921	7324	9778	8609	7264	8535
56	0.925479	1.9378	475.15								7394	8686	11961	6702	8604	7934	38296	31578	38566	32940	37104	34999	37580	49400	36342	63602	47737	45151	6920	11545	9760	11408	11110	8112	8365	9011	9432	8999	11061
56	0.923753	1.84961	272.065								8803	6551	7946	8112	7102	12232	14596	27573	30545	20387	19137	26117	39412	39223	33611	33032	21393	37873	20576	8005	9952	12827	13153	12085	24140	17559	20699	6662	12264
56	0.891648	1.9378	482.128								7988	8428	8039	6898	11067	9917	12837	24486	25997	17665	17366	19280	36378	29935	29755	19234	15135	22340	14717	6993	8850	8111	9310	8345	15337	12334	8110	11942	6502
56	0.672871	1.88588	403.149								13575	24592	31009	40846	31971	44319	56508	42134	45771	48902	53649	49075	33394	12871	22602	48189	29959	37453	11827	13464	11975	22584	30014	10972	22543	21010	8160	50216	18479
56	0.733966	1.9378	489.166								9240	16620	27215	24759	20386	27376	36480	30582	34781	30039	34440	34745	22152	16355	18323	45836	20266	40317	12279	12732	7992	14644	14554	6669	24824	10772	11683	30585	6709
56	0.743014	1.8679	323.078								10149	9970	8403	8789	6945	12056	7540	18533	19870	8831	7580	14679	30301	26756	24700	16305	11628	20100	17287	8209	9997	12183	11451	11748	22116	12994	16390	6831	7342
56	0.771982	1.8679	470.131								11781	11645	11210	7649	10897	9401	8527	17637	20280	11567	11393	16568	23360	10315	12592	12717	10755	17032	7114	7331	10967	9995	11111	9995	11411	6610	7234	10538	9769
56	0.444174	1.74411	228.099								10687	6600	10102	7735	8053	11843	31368	29087	32173	28484	32412	31127	23918	22648	18812	39730	23362	34238	11510	7340	11810	11986	7088	12023	8347	7134	7980	7217	11295
73	0.92724	1.96972	179.056	Unk_1.97_179.0561							51118	65871	60390	61381	101997	71620	123639	125307	142322	129063	137280	141646	140632	170165	167206	156557	135726	172598	981946	1040802	714804	1376212	292644	1496983	124236	57736	89964	81506	69991
73	0.966432	1.95377	225.062								45685	53150	45087	47524	81882	54734	55938	76120	80813	90576	71040	74177	107213	118268	123407	118364	101731	121536	701776	717667	520903	943724	214604	1018203	99580	52516	71964	61046	70131
73	0.994075	1.92104	311.11								72353	86274	65350	74134	108267	83045	48435	60132	66542	70919	60106	60362	76855	104345	91148	98197	76596	108362	581948	527695	406446	676504	242358	722116	146652	67388	95076	89628	79291
73	0.905404	1.95377	473.163								494723	495794	430179	476226	507194	530224	401981	362324	403298	377335	394946	384258	358611	451199	379736	531071	394986	487916	532131	571540	539326	635497	514361	612903	536377	406150	440108	525142	353629
73	0.994097	1.92104	288.076								9660	12002	12097	10274	16605	10494	11356	8742	12537	14156	10862	6760	12891	25057	24388	14547	14592	21325	292872	324672	198338	368195	74641	428502	22785	11251	12954	7898	12601
73	0.916664	1.95377	450.129								298842	264791	334625	271165	344959	301661	270924	250887	283545	255767	270113	266000	251939	305391	261318	323967	260780	342446	326550	442766	340163	408268	338172	382610	325234	263009	326078	331704	258634
73	0.984913	1.9378	182.046								134854	137120	132669	122366	140808	137070	135220	132169	129907	135905	136759	123441	118820	141134	140145	114992	128492	127141	269858	270549	234584	282231	171079	313428	135802	136225	135951	124468	133094
73	0.985307	1.9378	362.109								11291	7085	7139	9859	10346	8383	9561	7087	8368	15257	9938	8442	11280	16089	24812	12209	12774	7356	164259	158551	124629	177166	46882	214368	11506	11047	10877	10360	9649
73	0.966412	1.95377	113.025								8330	10594	6790	7109	10759	9886	12050	8264	10623	9672	9671	12483	12031	17411	9961	15733	7913	17960	111685	113272	75450	158981	25241	177218	8300	9177	8940	8070	7190
73	0.994246	1.92104	108.013								38026	27750	37657	34496	40211	31442	26990	26816	28909	26933	27327	27879	31582	43184	26488	41326	34448	46228	119364	124940	85909	137545	50815	158188	43408	31005	46127	41286	36775
73	0.966258	1.95377	143.035								6676	8897	10202	12488	7776	9643	8120	11714	8704	8095	8187	8047	8960	8335	12735	12441	10386	7222	104249	118005	76077	150208	24691	167238	6748	11997	6553	8569	12494
73	0.925493	1.96972	161.046								9260	11015	9713	6589	10429	11410	12210	6519	8348	10402	10169	10354	11091	6669	8656	10554	9504	7530	103951	123448	76656	152393	20988	159832	10679	10525	10218	10861	10305
73	0.985145	1.9378	215.033								12168	9908	9157	11521	10737	11233	10538	7132	6915	9113	9461	9126	11684	7109	9263	11752	8516	9374	93540	83524	69571	104631	6567	129084	9178	12145	8762	7098	10346
73	0.927316	1.96972	565.162								11524	7637	10017	9575	11032	10873	11250	11485	8201	6501	9102	7460	12224	10255	12063	8400	7914	13633	88919	88236	59808	116855	16830	118333	7096	11774	9125	11499	7373
73	0.926874	1.96972	101.025								8621	11331	9158	9365	7664	12380	8746	8661	9727	7658	11540	6714	12301	9142	11602	8872	8065	9661	70414	68652	45029	102129	11277	113833	7984	6950	8650	7853	7998
73	0.984862	1.9378	269.051								7310	9069	6794	11450	10976	10216	6583	12054	7002	9449	9265	8769	11774	7067	11609	6627	12255	7447	65688	55593	54956	68372	18611	89410	10540	8760	11690	11999	12080
73	0.887118	1.95377	474.166								70768	73150	61625	68856	76179	77533	54878	50535	56867	52211	55566	53796	46988	58563	53853	73189	52823	64927	74040	85901	78514	88609	78128	91411	75359	60291	61396	77765	44866
73	0.924748	1.96972	180.059								9355	10352	10370	10811	7683	10796	10598	10761	11228	11489	7640	8490	8618	9571	11358	9936	10460	8831	44706	51164	31055	68147	9029	74112	7262	10433	11479	10414	6691
73	0.993062	1.92104	312.113								10755	6575	10353	11319	11590	7815	11762	9636	7483	8704	10943	6882	7718	11630	8296	10083	12320	6585	49405	48111	36223	62493	16878	63896	7770	7524	9439	10279	12480
73	0.982903	1.90375	124.008								25349	22169	19865	20209	20460	15809	20121	12533	16236	14325	16341	13772	14153	25883	14743	23713	22930	37149	49932	51041	32533	52907	21139	62687	26081	12129	23847	30423	20510
73	0.963934	1.95377	119.035								8260	11609	9326	6847	11161	10693	8080	8990	11224	8214	8109	8865	6797	9329	12371	9210	8470	11787	45245	40457	24672	61021	10731	63761	9508	8873	11155	9763	11631
73	0.983398	1.92104	326.109								11469	7096	8955	11604	9896	10929	8464	12473	8842	7793	12083	9589	6544	10281	12117	12773	10418	13929	27484	38078	19602	61087	18268	49763	9898	8108	6525	7212	9463
73	0.960383	1.95377	226.065								10787	10638	10117	7325	7212	7535	7117	10406	7483	7928	7084	8411	10659	9871	12202	10932	10436	11298	38730	42279	27285	52489	12440	62010	9314	8722	12346	10878	12182
73	0.972472	1.9378	138.056								30076	33356	35149	27126	34044	35797	33154	32045	33518	32817	31165	32658	24616	29546	35960	25365	26977	28468	54027	57264	49506	51009	39503	59693	29933	33120	31817	25762	27682
73	0.703426	2.00124	195.051								37251	60411	48218	50031	66423	62509	30119	17876	32617	17061	31388	30977	30539	61236	59394	53818	33462	56266	86468	82544	61379	98613	38091	87666	36359	25074	23919	37991	17687
73	0.770601	1.96972	815.279								68297	68194	54768	53058	68933	66532	57532	53336	55966	53216	55560	53181	43164	54705	55214	65514	51555	57071	67316	66716	67190	69449	66318	76699	57579	56494	49380	62404	43900
73	0.737541	1.96972	131.441								8578	53283	11062	9114	8007	16548	11058	11821	8398	8871	43277	41533	9288	25211	9243	11728	19622	9009	82913	46007	11462	59940	10311	70104	83212	11005	6685	9667	6769
73	0.99233	1.92104	408.128								12360	8684	11882	11181	9340	8837	11076	8153	8002	9585	8405	8891	11997	11291	10037	10641	7556	11567	43785	40746	25847	40480	7043	43259	10319	10058	9639	11063	7977
73	0.828637	1.95377	451.132								27267	27491	38686	24167	39331	35291	29819	25885	31237	27838	26176	29592	20705	28446	28505	30820	21442	33132	34216	50376	36888	38209	39137	38449	30183	27628	32988	34829	22802
73	0.760413	1.9378	570.181								40665	35057	32825	35757	37794	32971	21257	25956	29914	23165	23696	24173	39871	34200	28368	37727	30391	37481	49254	37921	32347	45476	29966	43204	53648	34222	44163	37228	35757
73	0.437746	1.96972	131.45								52341	89586	11345	10492	79028	66245	75443	52141	11843	79628	40698	11509	8568	39589	48825	6618	56264	108960	98085	7712	57781	87963	6635	85339	88125	8983	22520	7037	11253
73	0.721823	1.90375	291.078								26333	28916	35643	21863	34548	27068	19149	21033	20628	17509	16219	17583	16025	19399	20020	16895	9155	21653	33705	38284	31477	28523	29828	29824	33689	29198	35872	24421	22228
73	0.520609	2.00124	525.663								23032	10479	9985	8424	11247	9202	8516	6740	11075	11527	22479	10533	14826	7132	11509	16479	18662	10118	11835	11985	22423	25358	14335	36629	8958	6542	9367	24806	7014
73	0.506556	2.01718	549.168								23610	15613	7685	15167	16669	15270	8714	8005	12493	8555	7719	10725	9097	24298	8692	20762	16960	21427	38547	15777	32314	35526	20007	21205	16662	7974	20806	16207	11699
73	0.283708	1.96972	525.765								11613	50360	7865	8080	7625	55266	109937	9387	12391	7704	8396	11115	12104	112431	68645	7004	11896	7240	122882	6693	7613	11506	6716	89733	78305	8089	87928	8087	11714
73	0.250676	1.95377	525.875								84055	7676	83594	9715	11769	9762	6791	123729	10703	6627	10750	10415	138245	6689	6505	112003	11010	7886	9264	132992	7661	142778	117328	8968	56185	80010	10509	105658	8279
73	0.246427	1.96972	525.826								6881	11641	9241	103210	92466	10718	127704	9214	10836	10439	112192	8523	6840	9601	119315	52127	106424	101891	7866	9883	74399	101521	79512	130687	90013	6509	8912	87094	78767
73	0.458759	1.78927	366.199								9446	8427	9212	12019	9143	8687	9640	8584	9332	9343	10994	11366	8407	8556	8272	10119	11522	9993	28259	27729	24291	25230	15164	30682	7385	9757	11891	8401	9333
73	0.199164	1.98544	131.471								58284	9720	14563	23770	7398	7744	11388	6980	69724	10618	12023	47577	7843	10949	11218	7903	45082	9703	9896	17105	54132	96301	9332	10131	9036	7745	9677	51214	32784
73	0.196207	1.98544	131.477								60039	7450	57106	79070	47566	8343	7201	6678	10322	9138	12044	10220	11229	9738	6530	8534	11956	8715	8528	93897	11402	7166	62122	59261	9807	46563	7505	56269	68505
73	0.125937	1.96972	525.846								91764	9671	86673	102631	90548	94407	11602	10537	28709	10309	68574	86589	88292	9907	93945	96395	78088	7203	9470	114339	84046	164700	118403	12015	6802	11281	10196	119456	7199
73	0.144464	1.98544	131.463								67131	10993	7140	68054	49779	6852	51096	9318	11667	8069	11431	7696	54360	11753	84595	20107	51903	8360	9653	62343	43177	11300	21326	76128	12105	67727	10802	15340	51813
73	0.218465	2.00124	525.985								9266	16327	7766	6836	6684	16889	16060	7626	6977	12849	8007	9139	9875	11288	8345	11887	8915	18583	11228	9348	10300	10461	7599	29321	18865	12266	10901	11574	9904
73	0.131728	1.96972	131.48								65561	10478	11060	8631	10811	8096	8236	9511	49632	10798	11382	9231	9780	9058	11532	9145	8429	11809	8108	67345	10759	6616	57928	8264	9300	9259	11371	18448	7628
73	0.0447896	1.84961	131.051								11882	8677	9996	11419	10704	6682	9941	7177	6909	11490	10310	8513	6915	85277	8240	121277	81515	11721	85804	9727	8887	11945	7896	88393	99425	10903	7654	7872	8822
73	0.0242403	1.98544	525.943								7153	21993	11261	10031	10871	8673	7293	8394	6636	7570	8657	8738	12303	11650	9973	11002	12094	11612	6660	11165	12357	6923	8471	28638	8361	11588	29976	8581	61510
149	0.968765	1.98544	387.115	Unk_1.99_387.1145							5170821	4958583	5197578	4997134	5674397	5299664	4943559	4652722	4784888	4695617	4896385	4706006	4913584	4646541	4582009	5553171	4611186	4957404	3648284	4514532	4287511	4287393	5159279	3543884	5319602	4760770	4963381	5598627	4607315
149	0.937967	1.98544	341.109								1813567	1738808	1711882	1830862	1888382	1837272	1780284	1600608	1751745	1638753	1688863	1628998	1650011	1753557	1617244	1942813	1638562	1777759	1352368	1655280	1514619	1500953	1803570	1224974	1987801	1648084	1800954	1867559	1594529
149	0.993439	2.00124	729.231								1493421	1414144	1476544	1439023	1651861	1490488	1424967	1334431	1401110	1338166	1430991	1307327	1395868	1279063	1314287	1497366	1316565	1313678	787050	1092620	1040727	946910	1401305	704357	1465862	1391203	1420009	1583351	1339655
149	0.992831	2.00124	683.225								1038924	995249	1013730	998596	1103354	1049980	1032743	919818	979045	930139	983207	954139	944013	941925	932433	1052776	917222	948189	571414	782042	751485	683690	977337	522556	1066570	957553	996339	1078420	923382
149	0.969132	1.98544	388.118								738942	700920	740097	706946	811661	757534	699011	663116	681981	667077	697912	677867	690800	656264	658127	773033	647482	706649	511941	640584	612882	608726	732590	511405	757613	669163	698503	792195	648944
149	0.81352	2.01718	431.104								857973	772092	788795	748407	762765	743823	819668	876699	797702	849432	800731	783565	810915	698566	864142	519608	759828	570784	660943	599825	723282	523140	722721	514589	712365	891474	767025	676606	894235
149	0.993708	2.00124	730.234								414156	393772	423121	388939	461140	421681	395476	373713	390015	376286	404856	368099	381228	356521	368838	411117	360870	362765	212833	303445	295503	257962	399096	190450	407052	384154	397364	439860	371978
149	0.993416	2.00124	684.229								268071	265802	262588	262906	292795	274187	271728	241311	255245	252783	253643	247752	243602	242894	239205	275130	235761	242102	133035	201044	195909	173612	254493	123367	277738	255940	259576	280777	240081
149	0.953324	1.98544	342.112								226456	221238	222092	234898	239765	228307	232333	207369	219826	206271	218747	211598	207006	217416	205344	245947	199950	222841	162528	208227	184222	184999	225879	145071	249964	207387	221900	228584	199265
149	0.959737	2.00124	377.086								174633	167168	183801	161518	179977	192062	179722	170882	152284	177741	178888	184624	169515	151785	165910	168894	159219	128266	132864	141783	158106	125616	166382	118300	165603	179002	180263	176374	159866
149	0.945082	2.00124	389.118								109939	113054	116015	108710	132575	126084	110245	8742	105778	107372	107084	102105	103492	102965	100578	121866	100669	108330	11304	8902	7021	7293	122613	12098	120064	108375	104914	122578	97124
149	0.994085	2.00124	731.236								100573	93771	101576	91000	119228	103770	98486	90939	92236	91584	95167	87471	88847	81438	90057	98262	83896	83330	38583	65815	66577	50111	96391	32657	93301	95386	90874	105978	85241
149	0.991646	2.00124	727.215								101911	106320	97787	99306	112654	104172	107589	106304	104149	100425	97961	96523	92412	91734	97605	87815	90973	87508	50094	70599	70843	54215	100193	38016	102483	97850	94227	101690	87834
149	0.994246	2.00124	1025.34								88373	90579	93428	85898	107717	101248	92001	84380	90783	88759	90708	84171	83044	74162	84783	90596	77467	74041	30637	57081	57653	45335	87369	29612	88303	92771	83443	95264	83220
149	0.808411	2.01718	432.108								118222	109047	113181	98406	103444	106577	114710	125966	112749	123126	113280	112186	111618	92953	121121	64458	100168	73133	88603	85372	100575	63322	99309	63622	92830	131374	102522	91316	124020
149	0.993286	2.00124	404.104								75217	69128	79813	65047	78616	82624	69439	67517	65646	67409	75031	72449	66076	53750	62715	65517	57017	53825	16963	29089	38646	18374	66773	9068	65949	73733	71900	72585	60719
149	0.993542	2.00124	426.125								73134	70991	73383	64790	80011	73816	68170	62551	63789	63443	66294	64789	57002	53791	63625	63885	53893	57832	24086	38999	42815	22987	66328	15170	65774	66196	65820	75146	62431
149	0.552307	1.96972	524.162								242801	236810	244093	208078	243713	240611	223244	220035	215823	218216	220756	214175	203890	214965	233401	205125	205467	209090	215730	228057	217673	204444	229675	217409	223013	215401	224850	221538	214293
149	0.472289	1.90375	228.064								223423	241535	239978	226045	239942	224570	174640	208751	220481	193930	192614	195384	248733	211231	203873	233206	181626	228381	186202	179543	158950	176350	198201	148325	291564	243014	259070	229472	212912
149	0.993811	2.00124	685.23								49618	53276	55158	49793	64653	56989	56434	48684	50468	50408	52076	50133	45560	44754	49308	49365	44087	44293	19517	36760	35851	26464	53785	16602	53882	51079	48248	55453	44400
149	0.958862	2.01718	442.12								53593	55230	53251	47164	52557	53267	53828	51144	47674	47920	48482	48498	37361	29613	45084	23898	36132	28324	6546	11069	13892	7063	34642	10159	42038	59410	44060	41189	47199
149	0.8843	2.01718	719.202								58441	50090	63789	39353	58867	63099	61665	59371	57569	61065	62039	64585	56982	48155	62344	39869	51380	31346	33344	39835	50802	31590	55526	22925	38101	69430	62325	40120	58203
149	0.859758	2.00124	537.167								55108	61306	54306	66736	72700	67901	31781	26543	32879	27310	32490	28837	37084	60076	50032	64556	38390	57102	18798	16589	15489	18514	26233	11123	51038	25477	35711	55783	26365
149	0.990473	2.00124	1026.35								25839	29735	30878	25922	35518	33848	28033	27471	29889	29224	30387	27371	23760	21174	27096	26919	22705	21173	11032	20061	17828	9555	26771	9158	23081	32511	25088	29578	22386
149	0.571563	1.90375	302.101								53139	65518	72864	91180	90559	97541	85070	73896	78006	77115	78724	77429	83511	46767	63345	83043	68636	64494	36285	54195	38461	61027	80367	33359	80263	73063	61041	96699	92772
149	0.594827	1.96972	792.245								74071	66291	77831	60579	86870	70476	69235	65594	71713	67999	69389	66312	56441	68744	62486	72578	60898	73679	52044	81656	64865	63633	73808	62254	67233	66343	68542	71867	57655
149	0.640265	1.95377	466.124								47417	51091	47017	36946	47301	45677	49172	35187	40881	42521	43816	36490	26349	43714	41182	45570	39351	66588	26484	43334	37144	30866	40388	26503	45416	33017	41750	56631	32060
149	0.765233	1.96972	525.166								41217	40712	40428	28483	43107	45867	39634	37531	38397	37028	35386	35085	32203	32495	38680	28947	29140	27248	28192	36361	35993	29214	39971	29566	29403	36306	35847	34948	29312
149	0.477686	1.98544	525.885								100165	9616	41179	12045	71991	8272	8474	12262	11832	10832	12275	11190	7763	7242	10595	11973	10041	11662	8177	11596	6943	10235	112823	6696	59048	6825	9902	6622	85729
149	0.788064	2.03333	507.157								20836	31859	31910	26928	40068	40560	18363	14678	18825	10931	15802	14654	8242	19232	16739	26817	14354	26449	8755	10219	8484	7721	13875	10988	20392	8625	8017	23324	8052
149	0.715448	2.08231	379.083								35780	35887	42430	31773	39481	43266	42727	36732	39185	40966	40968	44503	35385	30825	35630	33910	33116	29575	28467	27008	32938	17651	38817	13120	33208	40482	38089	35687	32933
149	0.362569	1.95377	525.835								93351	94440	11881	71865	98717	11994	6523	6741	70741	10191	9004	9764	7929	8095	12093	168803	82864	70292	12097	103017	9156	9164	9191	9059	8584	112245	12436	81237	109613
149	0.762236	2.01718	773.22								30152	27509	29870	18902	25049	26060	29095	35469	31045	32872	30631	28189	25531	15988	34311	11833	22077	11770	15280	18672	27012	10763	23497	7470	13926	37692	21641	14073	34801
149	0.533144	1.96972	866.278								39721	39561	42113	27717	48734	43279	39142	36725	37694	37535	38703	35023	25761	36746	40128	38269	32690	33742	29200	40896	39053	33575	41372	35442	31142	37258	33456	33563	30639
149	0.655915	2.00124	430.12								16721	15974	16518	13172	20467	16284	17729	17026	18396	16791	16686	17036	13169	8463	17266	6798	7751	8990	13172	16019	17998	11389	17413	7222	14999	19479	12627	11243	14980
149	0.274535	2.00124	385.099								7920	6671	10801	8987	9634	11242	89434	82846	83352	6601	8908	10371	9220	6719	83852	11929	75282	10357	7111	6692	10928	7048	9992	6585	10179	11149	8591	12354	12281
149	0.299501	1.96972	131.466								10291	7067	11411	69309	67300	11629	12426	51605	50581	12468	46408	12370	11691	7793	9614	73922	10546	10542	9982	60944	72803	7154	10413	8031	6511	10753	7764	68573	9687
149	0.438285	1.95377	487.178								7442	15930	34504	20758	16338	28106	8012	10994	9396	10817	12465	11503	8460	8324	11961	7836	9845	8118	7262	14186	11065	7155	12258	12130	8004	7821	11988	9035	8772
149	0.395024	1.88588	168.043								22555	26580	30037	20806	25592	23609	18922	23742	24246	21285	19835	19274	24209	18544	23364	20596	15779	19736	14773	19334	16554	11840	21657	11077	29254	28393	28383	20854	19466
149	0.231244	2.08231	131.459								59358	61654	72424	6648	9619	65596	10543	52933	44149	49823	49380	57079	9407	12094	56495	7305	53043	71389	9735	54295	55587	6500	44018	9244	61333	8912	80643	57179	51343
149	0.319623	1.88588	346.091								15526	23430	22162	27390	30318	29517	38605	32894	26494	33180	33125	30542	23183	9491	25482	6603	20337	6887	9771	13032	11571	10190	27466	11072	15037	29759	14482	22724	34925
149	0.322526	2.08231	318.076								17843	22230	6641	12324	9375	11972	25787	10786	12222	24297	13539	6737	7036	8830	9288	12494	15991	9899	6723	14476	9996	9437	9101	7284	12151	8114	11528	32115	15695
149	0.393281	1.98544	377.471								8779	16059	11967	8376	7553	13474	6841	11436	17327	12938	11055	10990	11838	9274	9694	10665	6735	7308	6917	7520	14146	7960	10803	11659	12732	10982	11664	8272	8359
149	0.256519	1.98544	525.695								12147	7185	23526	10574	11035	9415	9293	6774	22211	9849	9454	9390	9132	11426	7636	11998	6743	7857	8089	7074	9915	9958	10478	10235	6845	23194	8370	9226	18203
149	0.245068	1.96972	793.248								9295	7123	14626	11417	17032	8696	7958	10681	12898	10959	12609	9756	10786	8288	10667	6576	10652	10963	11196	13183	10117	8151	13032	8849	8146	10875	8465	6836	12086
149	0.236868	1.90375	365.111								9125	13345	15176	9801	15925	13051	10164	9159	12337	10331	8962	11638	9578	10058	9311	9791	11306	7866	7758	13242	11808	10531	15658	7932	7893	14417	9343	10436	11749
149	0.0849172	1.8679	272.054								74551	78059	72983	65239	65765	63604	60922	73680	67509	66113	63486	63319	64176	54690	70134	34624	56165	41205	56206	57919	59960	46243	66072	41808	64011	80407	74392	53271	67199
170	0.994246	2.08231	191.056	Unk_2.08_191.0561							8031	31639	24653	14967	29519	39235	8778	6842	9543	7265	6694	8066	10106	39036	130528	12114	10003	11059	35514	8401	12096	12373	10056	8413	11711	8866	10463	8636	6646
170	0.982283	2.06576	533.172								10088	19454	23361	13775	16480	35486	9031	11415	10325	6555	10441	11282	9486	17661	68482	7184	7491	6991	9748	7045	12056	7271	6700	9874	11302	7326	10859	7719	8556
170	0.606891	2.06576	525.803								8211	160306	80618	11933	159222	63556	62556	49769	9407	107556	129967	99336	7400	111283	138260	8795	72458	130815	55445	11030	103845	121530	7621	11441	7162	11879	127705	10550	9460
170	0.39983	2.03333	525.791								6527	11128	8357	10438	9629	72908	10840	7524	8236	77945	9820	11655	11809	74779	97955	10729	9318	11287	6715	9845	6536	92893	11050	88365	132411	11579	124907	9337	10187
170	0.317555	2.06576	197.067								11014	12836	13293	8988	13780	13872	13926	14895	7020	15569	14073	17235	6638	8279	15892	8010	9346	7693	11933	12836	17677	9074	16343	9104	7115	18819	10341	9993	12231
173	0.895734	2.13238	387.115	Unk_2.13_387.1145							11934	1526471	8706	8145	10105	10773	7273	8544	10706	8559	10623	7219	7578	1412165	8684	1827756	10500	1623284	10356	12334	11411	6914	10904	7805	1701819	8801	12112	1816443	9400
173	0.896331	2.13238	341.109								7319	529860	6814	8731	7759	8791	10176	7566	6759	8625	11874	11202	7369	496018	9744	604669	6870	559711	9230	12183	10434	10867	9315	9199	582201	7497	7305	613937	10407
173	0.993662	2.08231	439.086								52575	113037	63948	97622	79338	25518	143987	78324	95721	37313	60473	12555	51752	243697	84560	252445	65970	422433	85690	42357	12831	59413	63165	11866	222096	12606	7725	172896	9906
173	0.874571	2.13238	388.118								8613	8027	11230	225057	7074	10837	11232	12111	9628	8345	8365	7936	10823	190682	9239	252271	7421	227092	11139	10227	8746	9053	11777	12314	236545	7271	11077	255250	118999
173	0.760135	2.04935	477.146								162066	154087	75139	132329	92873	68476	298215	173569	177131	250656	224843	135187	104655	160529	108242	221372	260752	267310	8007	15162	10490	13186	42073	7147	166364	59062	53911	298049	181379
173	0.994246	2.08231	781.202								13093	39123	10539	30160	27242	6826	45924	20218	28486	10866	12361	8599	10238	81203	22343	87400	14812	155891	10177	7969	9417	11259	8421	12114	80206	8415	10473	64504	12079
173	0.903821	2.0988	470.152								92363	121725	53543	65917	56895	67828	100121	80741	95960	73372	90312	76775	45221	126093	109336	152234	89868	161434	48280	72061	90630	55585	92750	32571	84821	58666	66076	80598	27324
173	0.648023	2.0988	191.02								118066	180914	151255	182293	166581	127285	91154	75770	89743	59449	63075	47292	51270	95718	50446	125827	51280	165514	176478	123334	96340	132784	129139	88790	168392	63605	74036	140408	42354
173	0.933787	2.0988	346.056								18305	37105	23056	32775	33139	23249	60772	44451	44310	32981	41230	10656	28724	44029	37176	61642	35369	69606	9017	15560	7143	7870	20505	11419	41799	13263	9591	41480	8881
173	0.948193	2.08231	688.172								14068	24905	18433	22483	24947	17942	48350	34455	39541	24484	33207	20123	21936	33860	24382	63179	28293	59309	6535	10306	8675	7112	17665	11409	32683	9796	8162	34521	8733
173	0.973222	2.08231	404.053								12182	27115	11204	21263	14802	10523	13084	8174	10956	10859	8985	8349	12051	33170	8940	39293	8164	51925	31350	10023	6770	25001	11458	7089	49128	12356	10705	32258	9016
173	0.79194	2.13238	342.112								57527	58683	9839	59992	10781	67034	9050	7712	11281	10464	9296	9657	7199	50811	7554	65480	8285	58627	7570	6814	12276	12071	9443	12184	63277	7484	11766	66371	8548
173	0.949322	2.0988	372.105								7341	11931	10080	8702	11806	7296	17960	11286	17770	7755	16131	12852	10539	21733	13956	36918	15181	39499	8209	8128	7770	8357	9452	9032	9048	9102	7755	11517	7693
173	0.82044	2.13238	551.183								14083	13638	15153	18623	13954	19479	17599	13601	18400	13717	19035	21443	18155	16893	9898	36117	19455	32631	12382	8743	10487	9192	14500	9383	21275	10999	22976	25459	16850
173	0.638957	2.0988	173.009								10281	7216	12943	7630	18503	16196	6772	15930	22170	8307	14363	19604	15048	16548	10460	49669	7696	36701	15294	25365	17720	21900	21040	14030	7572	11621	8033	12103	9690
173	0.606777	2.03333	478.15								6991	16330	11305	7552	9166	11748	39257	21303	17640	32918	26906	13718	7019	10102	10367	24412	29698	31540	6617	10623	7195	9036	10698	10777	13544	7564	9050	35090	15509
173	0.591849	1.98544	114.056								7070	11211	9527	9648	6529	11237	11114	11599	11903	7857	8962	11830	9010	22915	12240	20826	7641	30697	9465	7518	12364	11586	10331	11488	23811	11492	9285	12835	7434
173	0.260487	2.00124	131.447								10783	61253	9938	8760	9255	9798	40246	9892	7261	8614	7293	12042	8765	54073	49822	12120	10134	67275	12394	9138	60529	46821	10217	10689	6511	12193	10195	6559	11910
173	0.0864235	2.03333	525.741								8132	7430	7540	10198	8866	42223	89918	11738	10539	8922	8043	8376	7666	64755	10680	10031	8300	12269	98902	10859	66313	12195	8137	9858	8769	11893	59365	28776	7811
173	0.0886896	2.04935	525.714								8858	9289	11995	9118	10136	7112	53361	12085	10268	8744	11052	9755	11662	7791	12292	8398	6799	12333	7192	11155	8900	7033	28559	10438	7478	9601	51580	23608	12411
192	0.968296	2.0988	243.062	Unk_2.1_243.0623							50072	18426	18971	11088	30496	23084	226099	224516	233751	221826	241926	228599	230299	221307	206630	258868	273609	242437	171792	124974	143595	179617	78281	218195	89488	62860	55285	76133	60390
192	0.873247	2.0988	611.145								79297	82945	77924	103178	81636	66910	255161	204525	219025	213589	230479	169902	162230	200014	181950	255539	240116	309858	61343	54940	27748	68886	41433	53165	171741	70758	60528	163671	61667
192	0.929263	2.0988	149.046								28438	40139	34399	37713	46758	43609	87654	80035	89076	80697	92766	89397	102819	50586	40616	148726	76952	101651	48431	67861	54430	98357	54166	96453	45305	30659	29155	43462	32538
192	0.757124	2.04935	135.03								77313	72134	36232	54932	39044	25278	206267	128501	124629	196512	162756	102883	80825	115874	76820	169297	215482	216525	28218	41608	22950	63164	28023	25625	79954	26926	21231	139224	90537
192	0.929988	2.08231	209.067								29458	39705	40531	35552	39480	48238	92098	84589	96532	86823	94295	96431	78749	61136	45167	143155	89525	129166	78322	70215	70267	78565	55826	106347	42291	36500	44085	43233	28204
192	0.968546	2.0988	289.068								14738	9749	10552	11730	6992	7576	100380	101284	123214	104621	123327	122326	115611	96865	99885	123589	124633	98684	71267	54329	61952	80658	27555	95055	32712	26595	21330	25099	24642
192	0.95384	2.0988	147.03								12447	11136	12059	12040	19016	9323	58959	51618	58345	48870	62476	58564	66909	65935	42884	107175	71079	74196	32469	22079	19697	39921	32381	31552	22479	9102	17691	16487	7021
192	0.848393	2.0988	105.019								8194	11760	12005	10113	9920	12204	27601	23856	32440	26685	34571	34649	33047	87431	22062	70726	40967	82044	47322	48580	33336	65097	13967	71891	7609	12299	8810	9811	11792
192	0.880927	2.0988	612.148								9449	10644	7006	9131	11897	7666	42156	32586	35350	32210	37820	27145	18642	25889	29019	36647	37401	47973	9842	7321	8109	7739	10233	9129	24031	12352	8672	19876	7904
192	0.70098	2.14987	474.147								10092	11230	12106	8387	11843	10068	20393	16498	19870	8343	18998	17731	15584	23492	6899	36625	22278	23896	8365	11478	7429	8039	10746	9662	7797	9524	11022	6830	11784
192	0.451273	2.18622	149.046								9185	9644	8232	8077	7601	7131	41035	35676	43970	7880	43147	9749	7421	6803	9205	79890	6610	56326	11815	7019	8553	10099	10289	73558	12286	10949	9000	11383	8754
192	0.659484	2.14987	488.162								11688	10339	13901	12032	8795	7711	23127	19420	24739	18660	22748	21454	13342	7107	12282	31538	8820	28307	11016	6595	9336	11432	9439	7627	9886	11134	10615	17214	11020
192	0.222151	2.04935	525.782								8157	54246	9292	53161	10287	9075	113330	7411	6693	6989	120123	69966	12229	133086	8572	11926	9828	7340	9181	10715	8875	10290	7902	10368	58827	7556	99137	9607	11963
192	0.505782	2.13238	146.046								7606	11685	10199	9635	11562	11639	13604	13215	15782	7952	15048	14679	8805	7055	10197	18378	8534	15544	7095	9653	11775	17431	9209	9878	8592	6649	12434	8530	10530
205	0.994246	2.0988	648.193	Unk_2.1_648.1929							329988	317602	396809	366830	392080	449969	228986	249692	287824	225502	303424	321188	308186	207616	213137	343766	235640	198847	238517	402582	366548	367650	457012	310900	325008	347611	425692	347364	298772
205	0.785852	2.0988	133.014								389382	438637	393247	414498	448659	469569	30322	46036	94145	31448	45298	43487	131992	270623	349227	107189	119108	127272	447925	493894	395481	586016	435903	498232	669667	387508	422083	570709	327256
205	0.865722	2.0988	307.08								84952	92569	102511	93916	105013	124993	64267	65912	77698	62594	79593	86507	75498	61036	61201	94294	65193	51808	125057	147494	142924	162245	127342	175267	89353	96530	104987	88425	79018
205	0.902884	2.0988	613.16								59638	61790	79217	68456	80801	114274	16260	23646	28329	18882	30575	40183	27862	16158	22263	36809	13288	6527	91865	121932	111177	150110	101273	152708	50711	72085	88848	49596	48249
205	0.985559	2.08231	649.196								68533	68494	87347	75632	85949	101260	44322	49150	57060	45563	63392	67890	56922	33943	40592	66519	42543	30517	40196	91721	75565	72033	102444	59777	66528	74459	87944	69172	61493
205	0.939521	2.08231	990.309								39921	40193	56652	43034	53487	61261	24462	25902	35238	24708	38295	39076	32546	14315	20524	38317	23739	13771	10750	36822	33447	8493	59158	14963	34913	44429	50923	43006	36067
205	0.875419	2.08231	338.066								49030	47168	52193	44585	45481	56283	29514	33443	37597	29610	34804	44105	33169	22114	29317	23335	24798	16775	58197	64757	60532	57445	56313	67396	35934	56902	53609	34980	47486
205	0.896561	2.0988	308.072								24308	28425	33245	25065	35655	42145	17488	18719	23629	17005	21958	25339	21390	6604	16511	26253	13030	10310	38444	50122	47025	52408	42047	56819	25614	29881	31268	24442	21916
205	0.387602	2.14987	377.086								118698	114552	131863	117923	127780	134973	133309	125596	11018	132092	130207	144628	123063	111137	108623	123103	124342	11435	55184	95539	99201	66231	131231	50472	124753	131270	132915	122131	114377
205	0.802655	2.0988	650.198								9742	10508	16980	11310	19351	22702	9910	9556	10825	10551	7298	14506	7821	11977	11514	9354	8134	9498	7097	18807	16085	12902	8551	8227	7575	14550	20086	7522	8984
205	0.452507	2.03333	526.023								10920	7935	25941	8626	8601	11461	8749	6851	6679	9064	10976	12032	6888	6750	8721	17989	8208	12399	9302	23798	9772	24947	11389	12362	9548	12067	10713	12114	14220
205	0.0995591	2.03333	525.902								91447	8235	9215	96458	9495	9295	9418	76689	11003	11984	9687	11575	118242	8493	6809	50545	9724	11712	11816	126177	12210	6644	11665	10539	11977	68801	8968	7146	9877
219	0.859475	2.0988	306.076	Unk_2.1_306.0765							921655	912239	1023884	991926	1041789	1212359	660581	713762	810128	662318	814257	878926	856803	693671	647858	991354	713604	666384	1301295	1445758	1364634	1625554	1214623	1695451	963789	966758	1103554	930807	857404
219	0.95224	2.14987	225.062								12087	9552	11912	11389	9771	10526	12780	18446	20260	22073	17269	21975	25302	27786	33289	24323	27158	31070	211531	257592	174482	325935	63387	335122	16721	7892	7914	11700	6715
219	0.811682	2.22427	239.077								18918	12995	24727	15727	30694	15405	40382	69753	78927	78655	48905	68211	122596	71340	50380	136515	98681	117513	402268	244157	270311	264490	117082	402249	117502	21487	35544	28612	20577
219	0.92859	2.13238	223.046								59596	68784	61895	74524	71840	72944	64972	59581	73271	62322	66980	69647	64011	92918	63366	123709	85214	115757	151238	163035	93091	224818	47549	247774	85537	50733	58962	75337	27989
219	0.771719	2.22427	662.102								167065	160186	167775	167068	168012	172267	157903	157433	163328	166446	164316	176842	157586	148919	140189	183000	168189	164389	160396	203335	181397	212775	192967	231886	159968	151393	169852	162670	134272
219	0.886799	2.0988	312.095								12165	9495	13709	10493	12610	12705	13852	22565	25735	22590	21920	26459	24179	6829	8872	13080	11079	7922	70692	73649	60016	74043	20480	106414	13192	8831	10228	8113	15781
219	0.938972	2.16778	161.046								7093	10955	11211	7877	7004	12288	10258	11550	7848	11455	7637	12372	12024	7200	9265	6592	11000	7055	31994	56738	25096	80484	8583	69103	10289	11212	12223	8977	8375
219	0.707862	2.0988	128.035								72064	86119	30488	46420	28735	39346	72582	61145	67224	55554	61031	55481	35002	108645	83789	131907	78678	140490	135510	91091	110721	110886	68623	116751	70530	32277	55977	63314	19635
219	0.920553	2.16778	131.046								6689	10066	8303	10078	12203	7229	34769	31084	35162	29153	35588	34468	11041	9334	8838	8619	42849	6602	60858	55027	50562	74870	43495	72166	11163	10935	12007	8185	11844
219	0.931049	2.14987	113.024								10579	11491	11569	10750	11660	11928	7301	9048	7884	9299	12397	6808	10259	6784	11919	11738	10904	7592	9900	35442	12348	49871	6573	55486	9604	7265	8128	8483	11217
219	0.803359	2.22427	223.046								9882	11013	6716	10380	7284	6929	7157	9462	6588	8139	6532	7390	12276	8482	7145	10325	11256	12269	47905	58179	47768	74134	24239	70030	9477	7790	9658	10117	7543
219	0.946532	2.14987	143.035								11925	9868	8702	10931	12051	8054	10813	10213	10436	9662	8742	6643	11740	8673	10572	10574	7407	8946	26152	36775	20787	45711	11234	46995	11868	9680	8912	7691	11253
219	0.845581	2.0988	272.089								19571	23643	26136	20811	30565	31659	16451	16072	19783	16639	17078	20084	16621	12773	14361	21485	8084	9031	36018	44635	42085	44661	37881	47882	20673	26431	24264	20725	16271
219	0.579862	2.22427	115.004								56193	56208	44434	59119	56076	60684	7530	10571	7219	6692	6690	11111	6836	26885	33115	11946	10350	11536	75336	70309	44542	86770	47504	82237	85836	47788	57215	82201	44278
219	0.591391	2.0988	111.009								14661	20717	17633	27667	20758	7669	7932	8686	7522	11820	11449	10500	9272	8219	11869	21839	12476	26030	41081	20919	14641	26993	16941	21011	26785	8602	10705	19884	11357
219	0.598738	2.24344	663.105								23143	27021	28221	24210	28127	30725	27394	27789	27452	29490	29392	31089	22438	19416	23014	27792	25354	22853	24172	36879	33185	35715	34344	38975	21927	25818	26444	22974	18620
219	0.747782	2.11539	165.04								8060	18651	16232	7727	21551	22705	10753	10379	9824	7203	7974	9848	11059	14502	13711	21806	7379	19502	17907	22534	14087	24116	10603	22410	11684	10346	11232	10012	12210
219	0.789236	2.16778	195.051								11110	8539	7925	10776	12930	14881	8636	9838	9791	7872	12320	11168	11744	14606	13722	17861	8000	14650	12523	20461	15195	19616	9977	16731	6603	9236	9066	12436	11008
219	0.650471	2.24344	540.054								15875	11889	9022	16530	10727	9161	8656	10992	11459	10345	11278	12626	15003	15187	7786	18855	15988	17495	17406	17930	14091	26801	16388	28482	15626	11139	16948	15882	8402
219	0.671014	2.0988	614.164								6564	11616	10146	11987	10992	14905	11052	10422	6682	9863	9180	6992	7389	7313	7160	12111	11480	11252	11006	15520	13382	15718	13308	14697	8788	8481	8809	11541	9180
219	0.174565	2.26316	207.051								6630	9659	11464	9251	11198	6714	8956	14355	16434	9343	14459	17835	11523	48344	16536	8388	6678	21207	23837	19793	8366	29983	15428	13952	9865	8115	8978	8056	8154
219	0.0399379	2.39229	115.004								11201	8181	8964	12088	11674	9625	11888	11972	8927	7199	11331	8381	9088	7468	9417	10190	10784	8330	41375	40345	9038	53998	6982	47929	12618	10501	8968	13121	11637
245	0.978549	2.28288	346.056	Unk_2.28_346.0557							354258	382413	370460	434035	433328	423792	635190	569948	636678	548951	628789	631271	577623	526871	443886	869525	600167	713239	65884	242891	206156	243563	374842	102331	433964	309838	353766	492495	251961
245	0.990034	2.26316	688.172								97743	125804	124531	145833	160298	154432	180318	147157	186516	145484	180748	179500	167669	152281	107746	337466	173576	259216	8291	50490	35353	41117	108801	7833	166997	82267	113371	203037	61644
245	0.930591	2.22427	1004.22								73375	81930	85025	87054	91761	95528	72593	67870	81369	71674	80006	80076	72018	71365	53883	117295	80925	98037	32966	74368	53338	63361	86365	46908	90258	63770	79967	94691	54758
245	0.976501	2.28288	347.059								31584	41831	37939	42385	46400	45096	68954	64958	66735	58814	70951	71228	58947	53413	48747	92329	60819	76228	9273	22269	17441	17243	39051	7814	42708	30384	31131	48624	19023
245	0.731185	2.16778	473.162								86444	95495	84796	94534	97266	97966	96612	84926	97651	81347	93358	89874	78589	95031	65142	150769	90207	131807	39505	78802	65801	69585	111570	41177	118382	70042	82808	123908	53873
245	0.987963	2.26316	689.175								10836	21761	20767	24436	29123	27869	36166	26854	37002	28723	35503	33958	29969	24347	18676	69363	29248	50484	6547	8066	8756	9840	18255	11689	27152	7468	14786	37030	7924
245	0.684595	2.18622	447.136								13422	22705	16344	24299	38324	24160	51616	47109	58564	47379	61719	52855	45382	134313	45707	107306	51978	132186	16662	50663	28239	30635	41905	15431	25470	11430	14902	25667	21902
245	0.76037	2.18622	477.146								37506	38717	16440	29693	18218	9683	92471	49670	52687	76961	65194	35479	23210	47955	25348	66410	76896	90771	10618	7337	7399	11285	8664	7741	41758	11881	9995	95153	36026
245	0.919749	2.28288	693.119								10473	6789	12471	7096	6726	8469	29318	21854	27684	20269	30785	28633	19091	16023	12621	59341	21711	37574	8119	9899	12048	6593	10523	12334	7148	7425	10060	8509	7806
245	0.655248	2.18622	135.03								29143	25433	11796	25986	10165	10033	106143	10246	7232	8339	7269	12322	35177	64876	39008	79901	12417	114997	10163	21257	10113	25215	7425	7777	36120	11652	12374	73111	14821
245	0.601873	2.20494	209.067								8668	12433	8587	11499	8684	9854	57283	52019	59585	53073	60440	59892	45846	11825	9991	87838	54084	82204	54221	11308	6983	12091	9189	80512	8247	11683	11947	11842	8178
245	0.868157	2.24344	1030.29								8778	6725	9008	6794	16209	15319	11677	9355	12045	10449	15406	13646	10799	7449	8283	38876	11036	14962	11972	7793	10998	7040	8740	11868	11018	10477	11223	21903	8920
245	0.899282	2.22427	1005.22								16118	20691	23244	20070	25752	27229	19997	17287	22137	19678	21558	22321	14718	14976	13797	30705	18681	22771	9500	18753	13203	14907	25014	9600	20805	15955	19348	24296	10269
245	0.29413	2.24344	179.056								11845	6586	10644	12381	73254	8682	11884	90728	102037	88536	97284	101405	103837	107879	89578	12463	88900	127550	9650	9964	11641	101066	134013	110925	79958	6563	55305	8211	7008
245	0.46089	2.39229	114.056								8739	6503	12211	6593	11115	12075	12272	11079	11045	9164	9245	9913	11044	20531	11095	28661	9338	35829	7573	6827	11311	10622	9779	9057	21612	7333	7960	13604	9699
245	0.390172	2.13238	491.162								17264	25528	24628	21258	31685	30166	26255	22832	28036	21196	26339	24887	24568	8732	14370	31921	16282	20846	7688	7789	7741	7187	21324	11042	25345	18407	14329	31201	16081
245	0.248501	2.43739	470.151								11116	17750	10762	11246	11324	11231	18532	16758	17562	8830	16270	14027	10717	9682	11991	30950	13304	27545	9803	6921	9695	7226	7569	8887	6833	7092	9745	6868	10623
245	0.227851	2.14987	228.064								18555	22543	23700	16811	20837	21508	19753	24369	26680	21135	21243	24601	24716	18792	22434	24331	18655	22892	19598	22935	21144	18310	22130	15952	25564	24672	22670	18642	15600
245	0.110173	2.16778	719.202								25334	30041	36611	6751	37313	36534	35310	27843	35324	29606	31259	36333	24281	22515	22011	9944	25633	11816	8733	7475	12104	7460	32823	11148	12042	29763	31151	11513	24011
245	0.108748	2.16778	404.104								6771	9742	18825	10431	16279	17066	17250	14478	18899	16412	16665	19841	10233	10232	9582	13033	7501	10019	11330	7932	10556	12114	14865	11743	11232	15930	13137	6905	12091
255	0.994246	2.39229	475.131	Unk_2.39_475.1306							137015	165739	147486	158734	165631	173208	7822	11416	12153	9212	12000	8848	7660	37885	69095	10899	8410	8211	21737	68954	56310	57084	109828	19299	196346	137348	148702	213892	109720
255	0.959737	2.34721	480.077								27315	35891	28524	35561	35061	42220	11000	11316	9911	6797	7659	11670	7000	11594	27795	7322	10025	9972	6677	23353	13510	23575	34249	6779	45337	30984	26544	50989	6850
255	0.951725	2.39229	476.134								11492	20051	16055	14868	19660	21604	10198	9942	7220	6932	11565	9530	10365	8165	8719	9142	10945	10470	11078	9426	9719	7414	6561	10240	22080	15040	12953	24252	12111
255	0.353095	2.50527	439.086								49569	59028	42004	55459	64422	67688	63585	56261	57882	17205	44638	62412	37936	11330	13889	73527	50019	31927	11506	34590	31839	17388	32805	9438	56225	50749	54230	65739	45945
255	0.114652	2.45998	237.062								8807	17901	18906	14884	20864	20795	14428	15547	15672	13723	14629	15213	10406	9617	9491	14492	10188	7854	8214	21692	14063	15695	21350	15224	7301	15948	6508	9354	7750
291	0.96798	2.61809	273.038	Unk_2.62_273.038							720214	604304	499702	511667	958498	459992	145156	234947	279433	279046	200432	191272	322593	369525	231660	388410	265550	319917	1944064	956960	943800	1219913	1226796	1181350	1149184	684774	1069731	601581	955622
291	0.994246	2.60109	259.022								492847	543346	470039	553390	578143	473500	146583	169685	193624	201320	162179	161279	195917	399164	226318	250750	210874	260648	679842	690218	635360	667423	708548	587632	674949	519834	776538	423906	525236
291	0.931903	2.61809	171.006								239398	279932	197031	245114	231187	242274	33114	50361	57757	42372	40127	42197	66586	54109	47852	60310	41696	59434	158702	266842	184774	345527	229718	214750	380448	323672	438828	514754	184937
291	0.965611	2.60109	371.015								204699	180238	174438	170236	276326	161777	53643	88177	105305	107727	79340	79992	120674	150732	89695	162344	106191	137823	457414	259184	259637	334875	249469	329763	303221	169579	252879	178676	197237
291	0.964443	2.60109	241.012								237720	243339	218943	219791	329574	209961	89262	97756	136019	108098	110342	92916	107949	139856	92333	163193	97000	158424	412671	258719	209057	280417	192422	412119	293777	204505	297277	207849	316334
291	0.98281	2.58389	356.999								293265	310008	300968	339190	335270	307053	109116	127738	143277	144324	117495	122524	142700	287459	160795	202417	162875	200006	341742	370937	354322	391201	304501	331991	382152	274284	380633	266124	234879
291	0.976616	2.61809	533.068								114120	101651	74328	101167	165963	71502	19247	19293	28707	19282	21294	16237	35696	60981	21906	55457	34989	46496	350027	200334	188421	231220	241551	203656	212619	107963	226978	89581	147165
291	0.951827	2.60109	333.059								187913	203725	158574	183168	232339	194602	146097	131687	145880	154283	143814	130483	143226	202313	138139	191819	154234	174047	185982	211617	214361	275129	250309	229978	244508	183390	229491	255526	160799
291	0.957994	2.58389	454.976								146677	150404	143165	174799	181073	158310	64620	71024	86005	85481	72071	69889	81900	173273	92663	119831	100355	120282	168482	178562	175468	212235	124494	172256	191470	126907	181319	130717	96342
291	0.90415	2.61809	268.983								97600	118462	98277	114826	102268	121504	17521	29815	36849	27715	26054	29150	38549	34790	27360	42822	24664	39993	50540	99279	76559	136167	142892	96319	161844	117872	149713	227336	54726
291	0.961768	2.61809	445.052								57014	55456	33066	37613	74067	36407	8166	6893	10822	11902	10649	11859	10974	8940	7367	11753	7253	8044	97635	89266	58231	129153	195179	85039	137295	77633	138304	97875	59087
291	0.962818	2.60109	431.036								71688	89587	65421	85182	80962	78164	24152	22828	28413	25889	26772	23655	27223	41736	26668	36275	28487	33406	45995	96084	76022	119270	162835	73143	121940	88838	140152	129053	47904
291	0.968451	2.60109	519.052								68877	87455	71566	92566	96901	75902	60322	52222	60878	64682	61568	58934	50864	84658	50435	88268	62034	76969	98664	127400	107257	113138	121645	83233	113927	75811	141212	66075	63821
291	0.793629	2.61809	547.084								20983	7747	8070	10860	33692	11754	7826	12078	12215	7234	7640	11709	8534	6797	10576	8743	8574	10500	197967	36258	36743	62155	61061	60858	55150	12426	43975	7455	44078
291	0.965897	2.61809	274.041								40147	35836	26465	24388	62166	22539	7977	7013	7636	10982	10200	8374	12395	12701	7783	11574	9714	8139	130556	62389	61886	76663	80970	73501	72046	40617	64749	29644	57506
291	0.876127	2.65354	282.999								57413	73655	49983	65435	68207	62025	8511	11254	7064	10550	10277	8140	9806	11906	7411	11455	11622	8959	50932	67065	36358	93770	98999	61327	112129	68650	86116	139672	33562
291	0.978243	2.60109	501.042								39334	50581	40850	43321	67376	36466	9190	10156	9616	10686	10022	11823	10940	12686	10502	11744	8359	8052	97655	63981	43214	55470	38545	85729	61688	35977	70206	26254	52101
291	0.886633	2.60109	468.992								47394	42573	41100	38173	73731	42908	12857	23031	31011	36038	22638	22406	34032	44978	22668	52760	29038	40897	113490	58371	65094	93004	48044	86493	76608	35770	52236	41737	37877
291	0.81184	2.63534	385.03								15199	16143	12816	7202	35169	9385	11989	7044	11171	8197	8992	7323	6546	9860	9631	7712	10382	6622	88342	27919	22425	38700	23346	39205	34703	13633	19275	10591	17010
291	0.790219	2.60109	366.96								31096	42512	38751	41510	32723	48974	7592	10965	13951	9289	9947	10989	12388	7231	9099	15322	6747	11344	9538	29073	22755	48189	41568	25755	52333	35028	43363	92444	8174
291	0.962304	2.61809	593.089								19676	28553	19306	24788	37365	25937	8933	9411	11378	12354	8169	11988	11810	15611	10078	8387	7277	12193	20643	38031	32966	46764	51841	28761	39282	27281	45248	40765	14316
291	0.649243	2.63534	343.02								14321	26581	13394	19433	15948	23022	11927	9501	8127	9912	8759	11256	6746	9889	12312	7912	12065	8921	8646	23590	12147	33193	90721	10249	51696	39799	57830	105457	12469
291	0.92148	2.61809	515.057								17742	18126	9274	11016	45978	7254	11982	12180	9776	7859	6761	6978	7200	7244	10035	7911	11600	9633	27734	31654	23948	41854	23338	32329	43375	14675	31567	11058	34857
291	0.983121	2.60109	260.026								16956	23079	19920	21277	27234	19691	9924	7770	10776	12358	11645	8602	11868	10499	7791	10652	10146	8091	29193	35140	30962	26318	35565	24475	27090	26157	36458	7483	21665
291	0.811999	2.54763	230.991								28480	32657	31252	29471	37553	43728	7326	12498	10440	12235	10529	12069	9761	11401	16007	11451	10199	9989	15126	28778	27364	34919	26663	24574	43483	31304	29358	44705	16168
291	0.887493	2.58389	552.953								20323	17272	13951	28609	19111	18072	10422	7045	9498	7964	7799	7036	9211	21183	9156	12661	8717	14057	18387	22328	19348	35234	7747	22711	29559	12107	24294	18465	11089
291	0.832176	2.61809	534.071								10858	12424	8225	12273	8231	8475	10504	7123	7404	8227	11835	6575	7017	11631	8026	10671	11519	8376	37311	12774	11924	22198	19383	17776	19145	10578	19643	7873	11951
291	0.604926	2.67311	245.043								14176	13261	42453	24813	22634	32586	8090	8057	7827	7893	12452	9872	9726	6931	10805	9911	6677	11012	11083	23419	20365	16597	23027	13703	15685	12747	16250	16741	12117
291	0.720167	2.60109	529.013								13770	7038	10265	18147	7852	8677	8861	8339	9106	10701	8267	7715	10562	9768	10548	11620	10961	9457	11324	12254	9740	22762	18495	13785	24349	10718	23301	27557	8314
291	0.614017	2.61809	413.025								13498	24598	12914	7154	24979	8695	19834	15703	16711	16288	19674	17332	8943	8340	10262	8596	7714	7275	12963	19803	8562	23623	28932	26282	35248	19919	36232	36898	7878
291	0.124438	2.58389	525.747								7832	12454	6816	7864	7327	7206	33617	10976	10503	7982	9270	10504	10579	62590	8136	7231	9544	8036	14852	9566	42297	8254	7413	9983	6515	6560	32417	8581	11873
305	0.918633	2.566	194.947	Unk_2.57_194.9466							941845	973267	943013	1078674	1085317	1039223	1566666	1493888	1647112	1512584	1592166	1466005	1618535	1913423	1392169	2333831	1855025	2231638	871613	847961	840148	1160967	566877	1022853	1283529	677159	758961	1153942	535041
305	0.920601	2.566	292.923								607428	629569	598657	710043	720404	676033	1116980	1056930	1223519	1086215	1175781	1043868	1195558	1383736	981452	1780146	1367459	1697527	531059	521690	521870	784432	308484	648073	851324	396281	458264	754320	296551
305	0.936365	2.58389	96.9695								363737	343205	315792	378311	391049	369334	395624	426035	479163	439418	443172	379902	488190	524070	380671	665836	519407	590944	342137	327811	349661	444308	273763	381407	424460	279290	344190	378472	253853
305	0.922113	2.566	390.9								159546	164076	156107	190162	196260	177800	347435	328442	391024	333864	376599	317962	378272	439818	300688	592084	448015	570774	128085	130974	128693	214618	62271	163965	232395	98268	107461	207467	58754
305	0.917294	2.566	176.936								200363	219479	208775	235160	237296	228468	339560	324536	357956	323498	341938	314649	342552	422477	312741	497731	398311	474613	195771	192854	184075	255419	124630	229636	277648	152271	167473	252323	115803
305	0.967931	2.63534	208.962								118479	136116	144537	145991	171590	160375	170641	166780	205863	159206	189414	188319	191229	197060	165022	296835	199991	283497	166504	116080	107175	164572	64618	174755	162297	88384	96320	157519	72076
305	0.924041	2.566	488.877								33604	34660	34370	38852	44432	38975	97664	96235	113946	95171	113751	88102	108440	121718	81748	184649	123427	171378	20690	24474	24513	46491	7520	29592	51278	16354	14872	42100	7779
305	0.907261	2.566	142.975								76374	66740	73163	73715	84003	75625	76502	90131	97905	88397	93868	91431	95937	91054	78065	119634	111699	112675	64807	67032	77684	78591	54739	65647	76385	60438	63939	71259	43876
305	0.900231	2.67311	184.986								9355	6776	7542	8812	10154	6973	51609	31732	36933	34782	45641	35100	35479	105675	38763	78863	62279	89965	12242	8531	11499	10301	11486	11604	11242	9183	11135	7380	10977
305	0.944815	2.63534	421.075								30850	38476	28658	31706	49396	35784	82321	73430	76523	71338	77746	71510	64300	64181	57610	92890	72730	75433	19652	38178	37530	41182	58099	24902	44326	44429	48627	47877	33946
305	0.994246	2.61809	306.939								11178	10736	22462	12629	21340	24126	34802	31334	43634	31069	42566	47690	35758	38128	32066	77616	43270	71287	8732	7488	11621	7689	7444	17473	7677	6820	11759	15012	10167
305	0.94115	2.65354	320.955								18776	26670	30830	28734	40306	29801	32595	34507	49044	32193	40799	37371	39754	35123	35042	70130	41878	63640	36172	21005	17920	32612	11473	36141	33208	13843	7265	30801	7756
305	0.92225	2.566	586.854								11025	12265	9750	9772	12093	7835	31060	29223	36821	30590	36075	26121	31566	37689	26166	62154	40188	62141	11542	7454	7831	10130	8393	6960	7344	7795	10178	11385	11191
305	0.807182	2.67311	453.101								17886	25997	28258	29254	33338	30920	33177	28710	37768	26860	32703	29941	25270	21536	21200	46789	21923	38904	11756	10529	10724	7671	23313	11977	30767	18459	18488	34932	10021
305	0.437614	2.76097	182.997								55034	67303	95453	59446	58630	72480	92744	82883	91297	81790	92477	88209	88392	96087	72406	122518	64429	148246	44827	83790	49609	68408	56346	79956	65999	47502	69464	68231	50174
305	0.584015	2.52758	537.063								36418	34033	37861	40785	38790	44496	37036	32460	35569	31361	38289	36874	28605	36835	24543	64318	38811	56842	8221	14460	11743	13978	27616	8324	45314	23058	35016	52243	26801
305	0.465199	2.58389	525.834								56415	10773	37769	7412	10122	7705	11013	6672	10601	8323	31905	10819	10882	7864	29536	65429	31687	8476	6628	10400	8421	45456	7810	9247	8540	8269	6790	11078	7143
305	0.610229	2.58389	131.466								8568	8576	10080	9590	24299	8265	12041	9563	11886	10249	10860	10868	10227	11860	11914	14013	20321	24742	6635	19783	8889	7155	6883	19700	8330	13149	8710	10383	8845
305	0.508848	2.54763	191.02								7269	20017	34422	19879	28976	26020	18345	19541	30469	16381	24207	25885	19355	19252	17756	20254	15337	25046	10120	8018	8626	11076	10709	10999	26227	7591	13764	26964	11875
305	0.637738	2.63534	243.027								10105	8846	7784	12496	11926	8752	21113	17184	15368	16436	18912	16775	14572	7562	7929	17061	6558	14184	9727	13640	7471	8233	17464	8248	8938	8808	8920	11944	9428
305	0.426689	2.63534	317.055								11706	14376	7530	6819	14593	20301	12970	9666	12960	9424	13927	11899	14864	21283	39858	20992	16610	21506	15851	14047	20173	15846	22317	8824	16298	10690	9510	15543	11090
305	0.345794	2.67311	377.086								12043	9693	10956	7288	6726	11655	55211	50857	12958	54124	15197	21500	8791	7170	6847	18389	10029	12406	11555	12050	11162	9809	8609	9298	11256	7265	11988	9292	7114
305	0.374362	2.67311	300.049								19629	29815	33115	34553	28115	33157	31555	26264	26069	24825	29838	26120	23785	27231	32327	31268	29827	27677	8412	32874	23802	21697	33421	15789	23548	23668	24430	29738	20719
305	0.33472	2.48249	269.054								6697	8630	10873	8032	10896	7654	25345	24214	21975	20701	25680	22624	26570	11342	9768	27720	12093	13594	9450	9525	8013	6668	10384	7448	8686	11369	11383	10648	12257
305	0.18156	2.60109	525.848								12211	11874	7371	33909	7915	7861	9556	11829	45205	8333	7849	6843	39977	8065	10053	45996	25309	10568	10262	40556	7744	7355	60770	12430	6648	17660	7951	40777	22833
305	0.155506	2.45998	128.035								42912	55314	19812	31218	20873	23261	37607	39552	36394	30605	33802	31451	23035	53422	40968	67356	46256	67275	41606	25768	42154	33804	27560	31779	33314	8994	31763	33881	20187
323	0.993604	2.65354	110.985	Unk_2.65_110.9848							570705	598681	550846	675089	759124	580591	487976	501108	602780	465581	541511	483405	600393	584872	489517	782705	577491	772707	921715	583030	479873	786596	481158	783903	846061	462119	561243	757386	475520
323	0.994246	2.65354	222.978								255478	286247	259022	312452	369119	274355	232688	245188	308758	214367	259710	226116	296832	281565	231599	406464	265054	389158	495595	267257	198465	388036	180334	393530	418577	179060	210205	365385	167671
323	0.839599	2.60109	338.989								112612	125209	115855	114594	160475	114925	62298	62913	95966	77107	75979	63109	73634	92533	59696	125103	65070	118327	176110	115641	95988	136651	64435	206475	145115	84649	120697	102215	115837
323	0.993975	2.65354	334.97								41825	51556	48464	52827	75207	48444	37279	38962	56951	33266	47052	36892	51692	42614	38678	74769	44779	68690	95083	48695	31236	73849	28786	72404	78033	27998	26678	61955	20653
323	0.984912	2.65354	190.952								36114	45321	44713	47965	60905	46131	45345	45014	59530	41049	48462	48316	52024	50706	43435	77150	48376	74449	73303	38476	31680	56912	24972	61861	64996	26079	27275	52893	17969
323	0.891926	2.60109	436.966								31373	41434	40682	35620	53154	40564	23268	24613	38731	29245	30382	25623	26398	36711	20967	59498	26084	53048	53320	33233	26250	42749	9519	69433	42505	22478	27975	31102	23204
323	0.873972	2.60109	566.969								22104	12024	11851	12670	23912	8076	11955	7675	7595	7538	8686	11644	19202	16506	11236	28597	15245	20585	53771	17447	20104	42426	10009	37125	35598	11709	20393	18135	7874
323	0.868912	2.63534	353.004								12963	23099	19701	13514	35835	19397	9259	10545	10284	11059	9245	8141	10777	7371	11831	14548	10658	8230	47940	17888	10254	17775	10503	43977	24684	7287	12733	16297	13899
323	0.473516	2.76097	239.077								8408	12033	6742	9290	8604	12354	11956	16747	23436	20820	15687	13764	27714	15646	9652	31735	25903	27432	114568	62973	86341	74903	28914	106318	19662	10667	10472	11636	10652
323	0.725965	2.63534	131.444								7116	23916	8596	7613	7431	10175	13551	12320	7029	10716	11051	11548	9673	10158	9723	10358	9026	8800	26377	7906	11999	30854	8761	38421	22537	9913	11538	8958	8795
323	0.533087	2.69336	225.061								9458	8221	12065	9628	11320	10587	9199	9623	9908	12031	10886	9426	8820	11857	8280	8337	9872	7543	20916	42082	12232	55869	11261	62100	11647	10725	8351	9809	6603
323	0.533774	2.60109	131.46								10134	9708	8241	7818	24844	9512	6798	17876	16883	10507	12508	7072	21483	9212	16262	10348	7874	12083	10660	10066	7740	33833	15950	8505	48521	10217	13321	9471	7038
323	0.710609	2.58389	534.943								10565	11123	7809	9353	11179	11090	8159	10280	10571	7688	7609	8887	10958	10138	12369	25027	9037	20862	14838	10893	9860	14077	8822	21892	14408	6557	12145	6994	11562
323	0.413872	2.60109	525.787								10639	32091	11145	8962	10632	31394	12442	10856	11841	7630	10507	9866	7492	41052	7539	7707	11630	50430	7866	8298	7578	64060	6880	9463	44448	8789	34212	11265	7791
323	0.344124	2.61809	525.858								27838	8817	8723	39984	33641	8688	11989	8887	7044	6993	8910	12298	37086	10406	12341	33171	11546	9727	7984	9804	12358	8286	22702	12444	11179	7382	11143	64959	6804
323	0.317536	2.60109	525.807								12116	39935	7513	12487	8998	10285	11708	7278	36632	10505	11582	11251	11866	8692	12248	44310	28999	9093	9599	7772	12006	7286	6932	12445	47896	9357	47690	9340	11377
323	0.250701	2.60109	525.824								10621	10147	10123	11904	33233	12058	7979	6532	9625	9558	37848	8721	8137	9345	9845	6867	53975	43777	10162	40008	10429	48606	8783	7239	12269	6965	6819	31931	27646
333	0.492363	2.76097	133.014	Unk_2.76_133.0142							81115	91869	85322	92471	95920	112763	6992	12490	11187	10332	9681	8951	12122	32256	64339	9625	8325	7502	49985	77317	75082	88096	83176	73491	108561	98430	102368	110295	69690
333	0.481345	2.76097	404.104								66690	76547	78211	72201	89837	95280	7651	9647	11668	9742	8581	9938	10332	10580	7879	6746	8586	9375	12599	39338	37407	22513	81355	11512	67327	61799	72091	88973	57693
336	0.467918	2.85127	185.022	Unk_2.85_185.0219							102081	73434	98840	131099	119850	81463	297063	392460	463969	327338	381986	391037	487525	227884	307452	366034	359667	274605	154891	205583	115097	240660	98304	341779	266916	153102	139210	167046	185808
336	0.509196	2.82866	135.03								37192	34323	30642	37047	23134	24162	125540	83800	96213	120756	112325	81516	69437	83771	63349	99416	130965	107690	10637	11951	10527	6860	12143	10590	36879	20940	14537	61256	39251
336	0.509783	2.82866	207.015								7521	8068	11327	15487	6906	12409	70234	51702	59330	70621	69125	49921	46469	42594	37167	57726	79163	59189	7205	11784	12217	7848	12338	6679	18435	10486	6911	29848	11610
336	0.502557	2.80607	387.114								12247	13971	16318	12934	16356	13366	52597	45292	46380	44839	52904	47811	40583	35956	34760	48210	38508	40484	12424	6674	10420	12274	17881	6841	11317	14112	7024	7567	10913
336	0.482646	2.85127	431.104								13468	16811	22569	17868	12235	10271	29773	26051	27101	25698	29572	26555	21656	19804	21228	24440	19978	22759	10720	10266	9130	6783	22887	9594	10694	18758	13992	10967	10943
336	0.154451	2.91885	121.03								7727	10052	20560	16002	7864	8613	18983	28069	14683	17438	13159	7553	6734	19557	12188	11871	12097	8960	15206	11774	8611	6895	9554	9991	9510	7603	18344	6713	20222
357	0.851928	3.07004	128.035	Unk_3.07_128.0353							400316	486422	279321	322310	276241	360257	444853	377698	447776	401129	447534	443178	304100	626149	553363	812701	516059	738019	348486	319228	383833	391252	334710	355351	431424	311570	372058	396039	198457
357	0.98124	3.02993	323.028								258626	256880	254139	269660	298376	279961	476202	389766	432410	396442	463525	411622	371796	359916	258948	588466	333551	513881	96032	260978	178146	287543	333278	114251	308978	246605	188707	429926	175296
357	0.926622	3.02993	426.022								120007	134214	147171	164392	139115	139106	189891	157572	168078	159578	184682	163772	142584	200287	140043	225488	163555	221181	9129	8293	10026	13065	36598	8397	184204	132993	125358	165520	85711
357	0.994246	3.02993	362.051								17465	19784	20867	20746	22688	22909	83450	65215	72152	67341	82978	72348	63204	65263	51795	97605	69160	81991	8422	16700	12675	15470	28197	8264	33122	24034	17954	36329	15676
357	0.989567	3.02993	243.062								9244	7766	11452	8328	8517	7605	66520	62529	66536	63955	67884	60911	68780	66516	51593	81757	74737	71573	16753	19470	14916	29337	10834	26191	20214	7064	11880	15584	6992
357	0.993477	3.02993	346.056								19222	22086	23918	22517	26283	26355	72573	62678	68264	68423	76091	69405	64410	50255	47240	76076	58152	58125	11915	18999	13022	8111	34076	11565	28206	26316	21010	33862	20909
357	0.97037	3.04966	372.105								6932	7676	10514	9498	11672	7428	31595	25713	33618	27857	36831	30410	18363	45982	33117	77685	42613	61609	11878	6767	12269	8116	9918	6538	11002	11434	9399	11994	9889
357	0.9831	3.02993	324.032								13168	18302	17110	15726	21191	20553	40031	32909	37119	32438	38380	33655	25685	24359	19652	48430	23182	40641	8467	19262	6551	16613	25829	7753	19225	16804	8808	32344	9006
357	0.991105	3.02993	611.145								7827	11965	12050	9530	7504	12127	38238	29090	34070	34066	35834	25135	22049	26148	23594	42249	34600	46436	7732	6536	9865	11725	10717	7823	20347	6797	9147	19157	8223
357	0.974926	3.02993	147.03								7708	8505	11988	9077	7681	7742	21682	17337	23564	18412	23357	20072	27153	30770	24356	44745	31036	24117	9767	6682	8259	14624	14355	7720	13043	8436	11833	8718	7464
357	0.859066	3.07004	257.078								10140	22006	7898	10595	8389	8115	19265	7275	20615	14977	19154	16779	9035	30729	31015	47852	21210	43108	11363	10998	10118	9862	10201	11313	8903	9095	9188	10029	11015
357	0.406073	3.02993	306.076								114405	114376	129626	114171	129797	135656	133751	142245	164999	142905	164181	166107	172676	134235	123118	204033	147428	133318	120931	172996	145615	193338	174634	170989	149408	145940	146708	154699	157715
357	0.987068	3.02993	289.068								8254	11569	9751	10201	7481	6801	27740	25027	29258	27356	32301	26118	27223	20511	20885	33056	30073	26242	8807	9784	10391	10516	6565	11953	6848	12022	7172	7134	8971
357	0.844666	3.02993	647.064								8441	11579	8277	12363	11382	7195	19375	11572	14390	6799	18799	6618	6665	10522	12245	33620	11833	23796	8115	6644	8660	11657	7425	7953	10868	7553	12146	16429	7393
357	0.965629	3.02993	333.057								10498	6990	7594	6549	9563	6500	18834	17120	20058	17254	20939	17538	13778	11592	15013	19525	18738	14547	8754	10968	10020	11649	11969	10359	9222	9389	10285	9650	11005
357	0.752029	3.07004	129.039								9270	10056	11388	9582	9475	8974	7314	9336	12491	9521	8184	11389	6771	23772	13959	33403	18549	28631	8637	10500	8146	9298	11414	8568	12808	11130	7688	11565	7512
357	0.73494	3.13769	442.017								9899	8267	10505	8400	11137	9888	31819	20657	23272	26463	25518	22739	12870	23065	15484	23274	24249	33214	10330	11456	11664	8578	8639	11003	11949	10579	6629	10539	9370
357	0.650957	3.02993	708.107								17327	20613	27106	19653	26795	25343	26416	24486	28651	27443	30661	25456	22860	19784	21250	25872	23241	22426	15013	24489	22080	21209	24850	21641	20790	25322	21603	21705	27697
357	0.475729	3.02993	630.112								6852	14552	19765	14932	25385	27445	17653	16503	23428	16906	25548	22255	17695	7074	9469	43996	7811	19532	9125	26408	14693	29460	32045	7335	16323	14679	10259	26631	10421
359	0.994246	3.02993	191.02	Unk_3.03_191.0196							610645	630921	861881	756325	873791	757637	282822	254941	293357	264377	310133	280678	276361	341939	275658	422385	290853	423819	489624	510772	558167	587891	645545	542455	631147	509920	584002	604734	389893
359	0.983359	3.02993	515.056								93172	101044	135488	123018	156562	135891	53510	43038	47712	46983	54016	43653	39650	43298	32110	67227	35185	69351	134419	76991	66915	86864	115159	73312	98318	77644	66210	126383	39098
359	0.482327	2.89627	96.9602								429263	606189	337609	460404	483376	465907	164015	79357	101240	22856	24933	9592	31709	307939	125855	346699	59542	11397	11295	344911	178278	398945	288848	256383	10646	217155	290048	10356	195638
359	0.993912	3.02993	111.009								89495	99188	117474	116149	124099	112396	34884	32775	35447	32541	37450	34378	40622	54067	35143	66407	43273	66694	78539	69259	80826	90865	86821	78583	100112	70425	89701	96250	54906
359	0.90107	3.09259	604.069								61545	84632	80793	92393	86854	70630	12358	8717	7630	10181	6925	12191	10238	6605	8299	11706	8130	11172	37901	35677	22064	21538	37349	20492	79069	58517	54745	75300	51556
359	0.992768	3.02993	192.023								26238	31907	49292	38003	48432	41165	7373	7933	9250	9450	10112	9535	11208	10424	9886	8624	10597	10872	18438	24728	27450	24848	33468	22470	27274	23583	24830	26043	7546
359	0.799551	3.02993	338.066								36614	35651	50685	40903	47215	50980	30690	33200	37759	31992	40917	40785	36086	25323	27841	38860	27730	23520	34885	55391	51576	59561	64212	55328	38863	49240	46342	39743	43294
359	0.85787	3.07004	439.076								23584	35575	34480	31867	41430	47387	11260	8159	12282	8397	9730	11862	12269	11067	12275	38967	9285	34864	11710	8778	6706	8806	29178	11593	36126	11628	27209	44233	9961
359	0.458294	2.89627	194.927								64716	130881	44295	84891	95870	87179	6592	10247	9699	7072	12004	8846	6729	12156	10996	9249	6792	90116	93904	51028	11330	67402	29968	21716	140212	14787	24333	149487	10441
359	0.832164	3.00906	404.044								20812	35487	19306	26828	29245	16484	6920	8285	10572	8585	11169	11546	8619	10327	9664	10022	8989	13966	31531	28748	11818	25679	26003	8492	35804	12211	6542	31098	10881
359	0.844131	3.02993	129.019								13164	10723	15158	19262	16929	15414	8856	10731	9292	8755	8175	12103	7548	13082	9130	18427	6508	14495	10448	9762	11610	16789	6878	13111	19480	11922	15708	15208	8765
359	0.58709	3.00906	420.996								7836	22915	9958	15742	18754	9372	7934	9509	6635	11901	9303	9754	9576	6692	9179	6822	6809	24789	10711	8490	10487	7054	13686	9822	21061	11416	9766	28067	7671
359	0.288422	3.04966	572.08								20624	20755	10149	33248	8784	9795	27857	9358	9108	9755	16433	10485	16408	21627	16234	18223	9047	51321	28527	31740	10078	41899	35724	21263	53960	10069	11795	37578	10509
375	0.994246	3.25041	179.056	Unk_3.25_179.056							8293	8969	11092	7913	11504	11092	9872	9980	8343	8493	12083	9508	9635	6975	7946	9296	10085	8107	61600	87153	44765	106143	17478	111359	12446	7088	10433	7379	6508
375	0.968147	3.273	239.077								7160	7775	7984	9166	9846	6845	8848	9497	12703	11110	11208	7406	15209	8985	9758	22482	7757	14431	80752	38425	51625	55164	19160	68403	11233	10246	11014	10986	9697
375	0.99268	3.25041	225.061								11172	11649	7366	7836	9453	8355	9919	9603	12131	12177	10280	8079	9187	10915	8949	11700	7154	9980	27247	40732	28618	59818	10509	65077	9967	10972	9106	12478	6592
375	0.731687	3.1828	282.084								6922	8548	7454	9847	9019	8755	15703	18044	20417	15665	18044	15278	19025	8862	15045	15541	7965	19864	16190	23726	11204	28310	6513	19391	11624	8227	6904	10471	12297
375	0.190024	3.43079	117.019								41369	35994	29276	38368	39782	44161	30142	23500	32260	26663	33843	35631	54069	55990	22337	78845	32853	68107	60906	72868	59238	92391	67174	87118	76529	34100	58164	76394	31482
375	0.0343857	3.54357	179.056								11553	12139	8956	12408	11918	8074	11236	7162	11784	7433	8888	12307	8459	10690	8246	8257	9026	10685	44404	70763	25668	99416	7215	85004	7541	10572	7042	7010	10264
395	0.893892	3.56619	565.047	Unk_3.57_565.0472							2080507	3040060	2511517	2947464	2830694	2449933	18107	15135	21807	13109	19297	17562	49868	217370	119037	49829	32696	74833	1399368	2219132	1528627	1886466	2347184	1626644	2997216	1731563	2637853	2523999	1678733
395	0.994242	3.63021	549.053								612929	768664	1025597	1006667	797165	936739	294763	269654	300203	264016	293451	284606	187314	235866	170013	297814	181178	362119	379750	559927	368445	474884	468865	433428	592486	335738	454762	552904	297560
395	0.948226	3.58755	535.037								446030	602026	509369	578035	568612	507982	122910	103356	122437	99151	120512	110950	117384	198378	137549	163695	119398	177583	353822	436095	342514	408667	352231	357513	566611	348252	436160	518633	322988
395	0.89441	3.56619	566.051								353474	517336	427415	501463	475002	412596	8454	11036	6889	11304	11663	7815	7697	29711	7971	7987	11454	7081	231952	375030	253241	318979	396712	274623	515770	289519	451376	429393	284412
395	0.994246	3.63021	550.056								96663	120384	162130	162421	120954	147902	39279	35285	39976	32346	38165	35770	24811	34338	17607	43665	23226	54036	57265	82962	52428	74131	67567	64890	94839	44068	70375	85157	43153
395	0.825165	3.54357	567.052								85687	128561	101212	128607	115491	97546	6611	7983	12087	7172	11827	9098	12075	6967	7169	10689	9052	8677	56002	89761	56975	77729	95914	66112	127474	66162	114644	108517	70218
395	0.944788	3.58755	536.041								63356	80717	66977	84102	76295	66741	11986	11681	7047	7333	11783	9228	11841	23705	9919	18298	11828	20483	49611	57467	42154	55219	43523	49487	81020	44457	63041	73532	42762
395	0.952139	3.58755	323.029								14738	31797	30486	29929	30503	29070	9834	12249	7129	10028	8856	7587	9793	9498	11474	11629	6927	9767	12188	19890	13317	7362	21320	7455	24488	12990	17578	20094	9460
395	0.94817	3.63021	551.058								14156	14002	24910	27593	15910	20662	9567	10181	8033	10250	8059	10529	11017	7715	11468	7968	7255	11225	11687	10543	8155	8421	7201	6893	7923	10225	6764	7997	9577
395	0.683903	3.60887	525.851								16010	11159	11164	36320	22628	10703	8799	10051	8988	9961	7637	9750	9664	11806	8277	12182	8788	6650	8302	9485	6894	15760	29485	9952	8569	10155	7809	37702	11819
395	0.760653	3.60887	579.026								18280	14081	12563	25859	11790	12128	10919	9789	9719	8267	9564	12118	8294	8468	9735	9808	6961	11449	13807	8655	7271	6986	11970	9472	25249	9671	20935	23098	14552
395	0.0383304	3.87626	664.117								38053	46332	61760	70446	76105	84957	6869	8602	11306	6572	9768	9959	8056	19869	10810	13248	7242	13349	8659	10154	11695	11713	10955	11614	76508	49339	58006	83258	16739
395	0.0374269	3.80864	547.037								8522	18671	8144	16519	17105	12553	10664	11192	8849	11914	7802	9274	8513	9567	9933	9925	11496	8741	11081	8161	7256	14689	13229	10175	16898	10226	17330	17601	11066
396	0.992515	3.65122	606.074	Unk_3.65_606.0739							830800	854285	1147505	1210728	949926	1084100	1090265	1014876	1123076	999912	1099535	1071493	1051595	930543	787343	1326524	890268	1280638	549219	968527	611146	949303	760359	729925	1089677	595444	683317	1282661	727871
396	0.993701	3.65122	607.077								145173	158606	214115	217307	176268	199181	208112	194012	215166	187600	210100	201908	196473	170748	146244	251006	161589	242087	91640	180140	107170	170088	139937	126606	200356	106709	117716	235892	128574
396	0.994246	3.65122	608.079								21620	27062	43322	42114	31960	39113	45575	41988	46498	39615	44361	43548	38599	30567	29171	52136	29874	51280	9554	33923	17374	30942	23241	18660	34816	18714	15580	46334	19168
396	0.543773	3.52099	402.995								56171	77448	76928	87456	73524	75038	90094	69721	75096	67936	82054	70394	71435	122713	75891	115082	74350	135620	11140	12739	11948	11216	20771	6622	77269	49948	42696	89263	17367
396	0.458193	3.52099	221.03								13897	15694	11772	9509	6833	9961	43583	29168	31723	47246	41294	28698	20320	19655	16770	31714	40861	32080	6776	11651	10233	8538	7018	11647	10015	8106	12433	17982	9546
403	0.994246	3.92143	179.056	Unk_3.92_179.056							10573	7910	7367	9577	8570	8544	6869	7792	10647	12437	8794	12186	11401	8394	9791	7298	7643	6542	47060	74168	25098	101904	14349	95597	8583	6800	12266	12284	9132
403	0.855224	4.01154	225.061								11234	6648	10221	8788	11216	8351	8822	12331	6961	9888	10518	8196	11955	8417	10638	7035	7716	11004	17854	42529	17725	51476	11484	60173	8090	9466	7608	12048	6922
403	0.279018	3.74104	161.045								9090	24769	6973	9563	17147	19338	6671	7136	7895	8265	15271	9252	11433	10171	7997	11514	10799	10558	9499	45449	10486	60729	6579	21292	7106	10941	10768	10108	9687
407	0.994246	4.86839	179.056	Unk_4.87_179.056							12230	11730	9326	7510	10699	7902	6934	7117	7084	9732	8953	11490	9704	8198	7564	8088	7234	10929	36847	62763	14834	93957	10161	76560	10571	8771	11615	6710	7730
407	0.58184	4.7331	239.077								8314	9263	9461	11393	6537	7647	10681	6851	12161	7873	8115	12238	8348	7673	6600	9790	9859	12075	44912	30589	9865	35776	8383	28462	10772	7427	10234	9016	12440
407	0.224	5.07137	179.056								11676	10031	12278	7865	10965	11675	7318	10542	7540	10290	8813	9077	12376	6735	7388	6773	10752	11858	27070	51369	7162	78092	13736	61706	10620	11710	7153	7448	12371
415	0.973072	7.28112	190.928	Unk_7.28_190.9283							22653	26053	25791	19540	24409	24499	25447	27548	26779	25800	25458	25500	22112	19357	27574	17133	21183	18510	18873	23266	23828	17126	25579	15467	19371	27781	21758	19505	23578
415	0.994246	7.28112	146.939								12769	17839	17020	7938	16156	15990	17003	18119	17101	17064	16781	16161	12805	12886	18378	10760	9750	12180	6516	14439	15485	7200	16651	12403	12555	17839	12603	8943	13821
424	0.994246	14.4065	786.164	Unk_14.41_786.1643							30353	46279	43588	54188	53044	48567	43348	29958	38512	34527	40330	36193	29723	38993	27452	61284	37325	52455	15406	25196	18587	32980	31224	24898	52593	25813	30662	48595	18957
424	0.985417	14.429	784.149	Unk_14.43_784.1487							22051	34081	33498	39205	42873	39192	31682	24048	31413	26123	31330	28094	20511	28540	20818	47781	27093	35277	8110	18444	14651	24511	22675	19277	36738	20601	24814	37913	13230
424	0.993376	14.4065	785.156								14613	24555	23441	31607	30347	30242	23283	15573	22542	19222	22017	20091	13130	18919	13878	36837	18680	26513	10809	10817	7167	14931	15353	10300	27135	8395	15771	25862	6571
433	0.994246	17.7662	436.224	Unk_17.77_436.2237							58286	104246	94128	85297	86906	103329	23360	18406	22558	18968	18999	17064	14858	34178	14361	54712	16147	44544	21408	33672	19507	48715	48754	22712	51383	16234	16393	66421	12828
433	0.588255	17.631	367.103	O-Feruloylquinic acid	Phenolic acid	4.88899	1.08416	III	0	3	23843	77498	58541	54746	94614	78073	8416	10733	7715	7236	8713	9722	11488	9043	8208	6608	9506	9224	9698	9590	7318	11741	10881	6918	11055	7964	11530	12396	10586
433	0.295748	17.5858	436.224								29372	55400	43687	40433	40081	7037	7320	7179	9123	11603	10830	11041	9045	8214	8282	26155	7458	23307	9050	7175	9249	17936	25103	6961	28864	7199	12048	37145	8676
439	0.994246	18.8035	436.224	Unk_18.8_436.2238							117924	243194	7820	184780	10093	12078	58546	42764	52896	10977	8352	8234	9946	68452	28338	10689	10188	94478	56484	6726	8411	9641	65672	10413	102552	11138	7883	134217	11980
439	0.985036	18.8035	437.227								22475	59883	7511	41491	9552	6742	9509	10677	11384	6790	9169	11287	10417	10953	11860	6645	8823	14997	11836	9309	8294	8289	11154	11336	17832	9754	8206	26546	8843
441	0.988329	19.0515	436.224	Dicoumaroylspermidine	Polyamines	d.m	1.11342	IV	0	5	288735	471525	448835	410361	391013	469922	154400	125677	152662	135148	141664	133155	124132	175089	83404	256908	117092	195416	155502	207259	140540	226215	204784	174255	207624	113912	124396	288888	115105
441	0.989956	19.0515	437.227								68338	121459	117358	104153	102435	120346	34863	28269	34682	29762	31962	29439	23144	36811	16384	61595	21638	43487	31495	48197	30654	51582	49736	38046	46717	23909	23047	67989	21373
441	0.994246	19.0515	472.2								22116	42972	43852	31913	38282	47606	10664	11029	10014	7366	10078	6996	10496	7522	11160	18630	9446	8806	9718	16594	9809	14559	15442	9436	8589	7800	7933	8277	8633
441	0.989961	19.0515	482.229								14030	32938	32866	21907	27736	32721	11556	9619	9210	12267	8340	11319	7984	9504	12044	7403	8481	7146	12277	10633	8378	11185	10299	8004	7122	9416	11168	12672	9100
448	0.99424	19.8814	609.146	Kaempferol 3,7-di-O-glucoside 2	Flavonoid	0.061413	0.284004	I	6325460	2	2547955	3211134	3143775	2951243	3566770	2924679	2256653	2041531	2485407	1977395	2279660	2196938	2207907	2656518	1897841	3903437	2117108	3529707	1967447	2789137	1873914	2555449	2309132	2592184	3290561	1908219	2958276	3350532	2008507
448	0.99424	19.8814	610.149								723687	917274	899713	840314	1020874	834129	647855	581961	709667	565627	651381	628398	630936	755722	541391	1118619	603900	1008441	552298	794929	537190	732086	659091	744159	927668	544023	845679	952248	573554
448	0.985678	19.9016	655.151								165122	218126	227807	197819	259807	200316	133798	129236	162969	124446	152049	139976	148620	162722	117030	281399	135837	236512	112118	188372	109178	166523	153484	169478	216411	124218	196972	231389	125480
448	0.994246	19.8814	611.152								169883	221125	219941	203170	248654	202252	156425	141585	171616	138475	158446	154760	148971	181519	130359	269731	140506	244293	130525	193498	130857	172946	161643	175795	230420	131413	201498	231952	133915
448	0.991139	19.8814	645.123								189425	209493	231007	199927	244972	226272	173948	163049	190336	162694	182581	183873	178585	192131	150678	258150	166236	220501	149269	198278	149373	187885	177814	201162	219255	161914	229536	224598	159024
448	0.993986	19.8814	1219.3								47429	74313	76502	67404	102224	60051	31574	22330	40879	20930	30092	27699	34595	57626	17048	123707	30617	103427	26453	54527	17032	50342	33436	49985	84651	17047	69954	89912	26871
448	0.984923	19.9016	656.154								42765	62184	66785	52670	75085	56633	36761	35362	45570	32737	41167	37112	37232	42455	31230	77715	32276	63321	25944	52318	27770	34004	35458	43926	58487	33394	52858	61628	29962
448	0.993189	19.8814	1220.3								25322	38353	37688	37477	51845	30290	13321	7722	19044	10249	10647	8726	17475	29518	8725	69230	15029	58269	6773	26538	11815	26036	13849	26184	46489	6864	38181	49907	12913
448	0.982531	19.8814	647.119								46923	57282	62102	50410	66107	61447	47692	42411	51362	42074	48801	49618	43574	47153	39885	67608	39692	56677	35163	45974	39189	41206	41942	49174	56662	41611	58331	56307	38616
448	0.982343	19.8814	646.126								46917	56185	61381	51322	65808	62152	45372	42475	50192	42508	48170	49225	43726	47459	39246	66569	40637	56317	36515	53707	42640	41070	42898	42863	55448	41855	58917	57486	37579
448	0.990348	19.8814	699.141								33510	48439	44046	39747	50388	41333	33921	31436	35240	28731	34162	30660	27803	34254	29715	49515	26799	49162	23585	35347	26701	33220	32670	27956	44775	27747	36202	41886	24361
448	0.972602	19.9016	672.141								31551	43927	46784	36275	50380	47503	31710	29952	34719	29439	34373	34512	29430	32783	27678	51700	26438	41446	22998	33429	30278	33237	29793	36207	39736	28991	42596	42064	25633
465	0.988386	21.4974	609.146	Kaempferol 3,7-di-O-glucoside 1	Flavonoid	1.67742	0.484284	I	6325460	2	1438121	356606	348640	285455	947124	583132	895736	1484373	1071466	1227778	1413031	1654691	3232621	2092920	1959231	1777313	1837746	2208644	1540227	2430868	2838195	2558335	1405453	2149556	2850104	1402603	1190925	1864666	4638011
465	0.98848	21.4974	610.149								405490	101268	98178	76488	273783	167938	256297	424767	306604	355668	405565	473549	926659	597805	565074	504130	526764	627753	437606	694701	816808	728139	404074	611393	815687	400931	339187	530031	1330911
465	0.988686	21.4974	611.151								92502	15299	13744	10117	60309	33557	55933	101917	70281	82790	95146	112833	226602	140408	136173	118059	121923	148896	101032	167856	197377	174122	95306	144293	196363	92847	74020	126620	326041
465	0.979998	21.4974	1219.3								14620	7915	10329	9196	7497	11147	7387	10544	10143	12260	8439	17359	132234	48472	36642	28841	33380	57552	18719	69327	96647	82011	8627	53200	103205	10631	11327	36135	295313
465	0.968534	21.4974	1220.3								11396	11254	11934	8335	8235	7822	7079	8485	6794	8870	11049	6526	72751	24673	15423	13766	16152	31043	11809	33652	49837	43452	7148	27233	54260	8815	6514	16583	171048
465	0.979292	21.4974	645.122								54042	10628	7535	7058	43087	25696	38439	59176	45492	53842	60729	70007	100308	69082	71238	65960	67154	68196	54202	86998	99524	84150	57690	76547	85431	60626	47804	66364	130445
465	0.994246	21.4974	672.141								8151	9185	7300	10916	7362	8431	6707	15023	8038	7925	15057	18007	32143	17136	20131	16138	16017	19024	8378	28678	33898	24278	14144	22020	25344	15442	11443	15436	44992
465	0.97915	21.4749	647.119								8853	10096	8165	9154	9743	7724	10919	7137	9330	11538	10547	14118	20644	11990	15377	11863	9559	10714	7835	19391	24394	14852	7711	14208	16543	12509	10496	11549	28633
465	0.965509	21.4749	646.125								6505	10358	8576	9547	11638	12282	10944	8620	10996	9550	9200	14302	19435	6877	14234	8279	7898	11087	8648	19442	23731	15517	7139	12733	15425	11236	9421	10555	28699
475	0.994246	24.564	593.15	Kaempferol 3-alpha-D-glucoside-7-rhamnoside	Flavonoid	d.m	1	IV	0	5	269586	459087	461000	442982	468807	453285	86458	79577	95228	78390	88926	86964	139962	159917	118755	185807	100471	219217	50676	96606	67056	64866	58358	58210	70786	43259	45454	90994	60600
475	0.994244	24.564	594.154								71274	130744	132853	123943	133149	129317	19382	17737	21810	16527	20044	19550	32421	37732	29977	46145	19751	55115	7306	22434	13789	10992	11938	10435	7520	8704	9888	17525	8884
479	0.994246	26.6386	639.318								20492	47051	36385	33212	49201	45799	7533	9337	6881	10119	7124	11796	9516	10871	11925	20287	7031	17578	18659	19495	8671	23944	21442	8790	21897	10463	7380	23592	11667
479	0.821521	26.7287	1143.54								18160	30495	34420	28465	38851	33819	16546	12815	17522	13321	16760	14648	8445	6673	10745	31296	10817	27708	10660	23987	14124	15329	17775	12759	26246	12789	23265	22410	11858
485	0.994228	27.2474	287.056	Eriodictyol	Flavonoid	11.6026	0.815172	I	440735	3	786177	893760	900063	876977	1043143	930116	927574	840863	968877	837723	924934	897789	881592	981316	760740	1405888	885599	1330954	683631	978906	671178	970965	914462	981972	1106257	681925	984610	1124625	749364
485	0.994246	27.2474	288.059								115045	136459	136616	132377	160758	141074	140157	128207	148455	127714	140331	138138	130348	145734	114983	214118	131817	203727	97322	151065	102089	145049	139648	144696	165044	104237	147149	170166	109671
485	0.989903	27.2474	575.119								18543	19398	19932	23698	29417	19800	18961	15827	25174	15421	21540	18035	24393	29432	8563	59730	25300	54344	7569	26224	11307	30655	19223	30025	36935	9475	29346	41041	16639
485	0.956037	27.2474	259.061								11162	18758	17687	8082	22541	18896	20858	16756	19870	16284	19398	18415	10185	16525	15285	26389	6751	26440	8649	20484	10202	17060	18308	15641	21824	7314	15659	18477	11995
487	0.994246	27.9013	1109.54	Unk_27.9_1109.5374							60739	85615	111846	93973	92576	110779	56734	48152	57793	47233	56542	52500	46419	43493	37449	98546	44694	93206	37541	69358	45666	67304	66863	53142	84763	39975	60829	90659	38585
487	0.994227	27.9013	1110.54								29477	46626	61412	47414	49595	62239	28601	24407	29742	23753	28272	26773	21436	19090	17792	51664	19188	48706	16456	36507	22347	34151	33921	25804	43048	19337	29672	45983	16956
487	0.424711	27.7434	593.15	Kaempferol 3-O-rutinoside	Flavonoid	1.76659	1.25095	I	5318767	2,1	49559	77876	46481	68079	78046	70405	46311	40595	50987	39082	46817	43508	35946	54173	39334	92549	42371	80301	42051	53378	41948	64858	61688	52475	71344	36849	54964	70151	25833
490	0.994246	28.2846	963.48	Unk_28.28_963.4796							35648	52513	95906	61054	53295	63751	43282	36021	46200	34712	42092	39535	31833	26084	22717	75093	29971	73850	20988	50918	31604	46832	46056	39927	63250	21675	47641	71447	22945
490	0.993699	28.2846	964.483								9275	22242	44630	24431	22992	29957	16927	13553	18737	13786	17336	15756	10143	6800	10603	31381	10754	32237	9660	23502	10628	17987	19443	13736	26780	10193	17676	30274	9568
492	0.99401	29.4345	1076.53	Dehydrotomatine	Alkaloid	0.73547	1.23917	III	0	3	222863	427080	376287	392844	434357	405279	6879	9910	10070	11491	7355	6970	7004	30761	85607	9080	12248	6585	46034	11231	35372	8561	10144	10821	9326	31780	6598	10261	9497
492	0.994146	29.4345	1077.53								122641	238237	213243	220808	246040	229772	7811	11100	7212	6873	7831	8259	8502	9149	46275	6851	11735	8081	19763	10404	17171	9717	8398	8808	6844	14049	12274	9235	10221
492	0.994246	29.4345	1078.53								35898	82593	71802	73559	85214	77431	9148	9175	10341	9759	9147	12479	8865	11398	10093	9177	10726	7814	9620	9379	6701	9689	9040	8435	7629	7664	10922	12178	7180
492	0.993847	29.4345	1066.5								15280	40435	36788	34005	44680	45040	9348	9993	9575	8445	12150	12091	9472	6545	10879	8748	11314	8546	8511	8799	10848	8557	10424	6873	9775	8757	9181	7510	9692
492	0.0925258	29.6826	1134.53								23311	73396	62760	60485	72099	71366	10784	11251	6623	10089	7326	9247	8053	8031	9919	9186	9220	11094	8003	6685	12257	7757	9578	10924	6852	7814	11338	8685	12290
498	0.971717	30.066	1078.54	alpha-Tomatin 1	Alkaloid	7.81403	1.26003	I	5513	1,2	35479	78289	72534	71634	82982	81030	11801	12003	6572	9920	6754	8599	8244	8072	29553	12126	7180	6523	9942	10495	10623	12232	9752	7360	9760	12310	8354	10918	7520
498	0.837942	29.9757	1108.55								26311	69157	71622	62433	80405	69091	11715	8100	8290	9903	9636	9189	9970	9444	18936	11097	11759	10430	10899	10667	8888	8022	6506	10766	10518	10613	9163	10465	8331
498	0.96294	30.0434	1079.55								13690	41040	36620	33473	43797	41222	7961	8069	11272	8065	9732	8315	11843	6791	12773	12278	8001	11369	10526	10932	9047	9531	10229	8523	7801	9748	9696	7773	6686
501	0.447611	30.4041	1004.51	Unk_30.4_1004.506							121537	225162	222260	199070	184560	281407	10164	10422	7569	8163	9440	10012	10450	23566	12719	26711	11586	29420	10510	21490	8946	14888	11992	10424	15863	12380	8278	11846	10616
501	0.324167	30.2914	903.323								23913	46492	47983	32799	25075	26993	10676	8359	6913	9593	9436	8825	10069	27661	22718	11171	6679	7660	11506	9658	11125	10401	6832	12200	6616	10482	11645	7083	12202
508	0.994103	30.5845	1078.54	alpha-Tomatin 2	Alkaloid	7.29547	1.14692	I	5513	1,2	1340155	2156815	2104612	2203277	2350247	2271717	39325	93550	115351	49460	71151	121506	164946	659882	1073803	88844	359093	142620	844598	228754	673258	244148	132653	195818	302826	653428	124439	136003	358405
508	0.994099	30.5845	1079.55								757166	1220534	1190066	1239928	1332549	1284028	19023	50551	61122	23805	35733	67531	89202	373115	608084	44651	198004	76473	479675	126687	379312	132551	73269	105702	169964	373637	64767	72494	199952
508	0.994119	30.5845	1080.55								265539	440767	423496	443084	474823	457389	10801	10692	16315	8611	6888	17244	23289	127403	217266	11525	62955	18405	166721	39574	134890	39645	20362	29384	52068	128475	13823	16988	63280
508	0.749054	30.6972	1136.55								359795	624231	567299	583839	620112	609876	10764	11048	9313	8471	12328	12348	10243	28578	51042	8753	10470	10388	15648	11132	27871	7434	10635	6723	10943	16158	10531	9522	9400
508	0.748775	30.6972	1137.55								207872	365961	330572	340732	361265	355190	8245	11484	9581	9942	11659	9930	8926	8915	19437	9798	7551	10980	10208	7166	12147	7648	9988	12110	7370	9304	12489	6938	11009
508	0.993399	30.5845	1068.51								113508	156626	164606	163457	180832	190671	7643	9672	7059	11622	9967	11092	7505	60269	100489	11681	29430	9082	78965	18875	69728	16695	7710	9347	22244	64965	11758	12235	30332
508	0.994246	30.5845	1081.55								61308	108893	106239	106828	120301	117831	8463	9137	10492	8860	7118	12395	8493	23925	52409	10117	7468	12373	34499	10494	29365	9429	11344	7380	10753	28317	11430	6588	7484
508	0.994087	30.5845	1069.52								56469	82655	88172	85298	97783	104438	7548	11234	9971	12080	10214	6941	11273	26736	51175	9186	9383	10710	38017	8732	35891	9712	7855	10096	11150	33040	7701	8464	10741
508	0.74867	30.6972	1138.55								69892	133311	119517	121011	131412	130214	6886	11284	10783	7414	12132	6892	11210	12255	10523	12259	10561	10084	8068	8239	8790	7918	11734	7125	11004	8818	7575	10128	7479
508	0.993402	30.5845	1070.51								23799	40775	43766	38172	50261	52041	7577	8534	11425	12063	11440	8867	9543	11708	24629	10712	10014	7162	13543	10995	14394	8404	6775	10097	12404	12533	10046	6913	7641
508	0.749379	30.4718	1136.55								43940	86314	81122	76546	89577	91271	7195	7479	10870	7379	7854	9244	7497	11853	25665	11420	7351	7996	8304	7532	10203	8504	7521	10169	10403	9344	10703	8195	8571
508	0.748204	30.6972	1126.52								27840	53967	52159	47681	57748	62167	8587	8791	6976	7198	11469	10556	8256	7679	8904	8365	8067	9008	7160	10230	8927	7741	6790	7828	9498	10421	6945	8682	6790
508	0.462411	30.4268	1005.51								58732	118069	115818	101077	94677	148005	6894	10618	8798	8158	8223	12317	8073	6513	7360	8004	9827	9431	7439	11415	7683	9849	8832	8582	9811	9333	9025	11128	8979
508	0.747236	30.4718	1137.55								20023	46393	43822	38455	50312	50948	12102	8063	7769	8270	8391	8063	7426	8617	12352	10382	12471	11278	7465	8679	10867	8606	7851	9627	10967	7322	9936	7443	11985
508	0.990498	30.5845	1146.53								16648	24944	23285	22445	27600	25524	11112	7836	11682	12369	8824	9626	8880	10364	19965	10300	10504	8201	9360	12383	11932	10507	11549	7556	10781	10207	9313	7875	8874
519	0.753085	31.1708	1078.54	alpha-Tomatin 3	Alkaloid	6.70919	1.26003	I	5513	1,2	56524	75330	90862	78932	88025	91609	10359	7774	6961	10116	12121	8454	10622	25596	79638	12407	12106	12184	41261	6539	33792	9906	9702	11213	9999	36877	8842	9489	11222
519	0.753422	31.1708	1079.55								25740	39108	48967	38121	45800	50040	11537	6580	7393	11072	10655	7943	9141	11792	43598	11619	8678	9080	17715	9387	14383	6504	7314	6870	9844	15958	11000	11726	10064
519	0.09348	31.0355	618.281								30287	44847	54210	70340	80784	82352	34073	30697	49237	29182	42309	46024	33650	47390	21284	99229	26870	52589	30551	37466	27756	59896	57468	34777	68991	26557	36241	58251	15355
519	0.159599	31.0355	619.285								7214	8053	13768	16488	24680	24539	12460	7840	9752	8243	8103	10855	11648	8853	8455	27729	11853	10622	11255	10327	12263	13759	15374	9844	17947	11891	7686	7772	10015
522	0.994246	31.3963	1136.55	Acetoxy-tomatine	Alkaloid	5.46371	1.29075	II	131751568	2	32795	90554	80349	82087	95007	92527	12236	10011	8927	7331	11038	7068	8945	7272	7435	8486	9122	12055	12189	7077	9239	6605	7709	10775	10472	9797	10719	7067	11113
522	0.99409	31.3963	1137.55								13917	49218	44629	43642	53132	50594	11681	8431	10010	8360	11955	11489	10253	6634	9597	11020	10802	10512	7397	11975	7177	10017	11783	9831	9126	11916	8018	11328	11159
522	0.955892	31.3737	478.234								7775	19071	15950	14533	18720	22652	12357	9073	11429	11337	10318	6812	7370	9456	10014	13352	9488	12235	7949	11821	9322	7433	7391	6542	9192	7753	9178	11389	8416
526	0.99422	32.0276	379.166	Dicoumaroylputrescine	Polyamines	d.m	0.990331	IV	0	5	375898	341979	231102	390754	533209	289656	236304	197626	241163	199161	226406	212364	196031	281915	124974	368938	167286	267797	359795	191143	204476	376836	271411	142458	241585	149761	238868	304285	181112
526	0.994246	32.0276	380.169								79507	75390	49043	83457	121593	63479	49886	40945	50788	40812	47439	44499	36893	57444	23172	76774	29323	54066	75033	38386	42124	77620	58567	23233	47671	29041	47300	64320	34072
526	0.983985	32.0276	415.143								20484	21032	16246	20599	35701	22161	13954	9881	15037	7560	12719	13645	10957	13112	7297	21333	10558	10415	19265	12386	13810	21582	17023	9117	9341	9593	8616	15415	7199
528	0.994246	32.8168	582.26	Tricoumaroyl spermidine 1	Polyamines	d.m	0.791914	IV	0	5	58189	43424	31863	42058	40143	34140	35310	34492	39814	34263	36331	35621	55031	56475	49264	100455	75086	91919	53780	60735	50075	79282	79401	77252	121977	59567	90030	90789	54485
528	0.992074	32.8168	628.266								25460	23539	19174	15515	23631	18773	19467	19408	23458	19407	20991	20150	24754	23530	28242	50924	36688	44988	22440	35468	29650	38991	46788	37355	63113	35895	44038	46324	26122
528	0.990381	32.8168	583.264								10582	8497	8882	10236	7270	10697	12326	6975	7933	9471	8100	11938	8152	6922	9796	30602	21990	28638	9444	13655	10697	23320	20797	23636	38953	13549	27737	28377	14705
531	0.994246	34.6884	816.395	Unk_34.69_816.3947							167479	192171	127246	188591	174310	130583	136047	10541	94985	159912	103587	86202	83033	101598	64072	183630	228522	188324	54312	109614	48240	135329	123024	85487	202729	64100	81913	259853	75578
531	0.993586	34.6884	817.398								65090	77235	51157	72768	71799	51459	52776	27969	35137	64684	40226	31382	27093	35579	21754	73236	92779	73757	20280	42119	15234	50319	47421	28121	79736	21590	26686	104661	25044
534	0.979099	35.2521	493.229	Unk_35.25_493.2285							30755	8546	9599	10407	11312	6731	27429	69979	39038	46152	67113	88655	202476	203203	187708	88169	119556	152250	63789	47908	83306	69044	30314	43444	58071	22120	9160	77156	142567
534	0.994246	35.2521	494.232								7742	9629	8867	10250	7158	10131	7568	8710	11299	12186	8290	13613	37986	39277	39382	8042	17829	26721	10498	12450	13122	9420	8840	11217	10382	10110	9863	11205	23231
539	0.993912	35.9061	598.255	Caffeoyl dicoumaroyl spermidine 4	Polyamines	d.m	0.840277	IV	0	7	130169	143879	149590	127227	153772	135366	25227	29335	29881	27461	29028	36567	62668	80961	128902	89396	77956	83902	135670	141542	132286	129286	112529	177915	185774	115591	93151	102637	109856
539	0.994246	35.9061	599.259								39737	47469	49785	38437	51472	43985	12468	11408	11353	6839	12430	8720	14579	20691	42598	24798	20580	21726	41863	45939	44027	39005	36162	56830	60087	37096	26729	28907	31670
542	0.985309	36.4923	598.255	Caffeoyl dicoumaroyl spermidine 3	Polyamines	d.m	0.840277	IV	0	7	91261	130062	161159	143026	153179	137669	21572	24012	24866	21924	26686	29832	37993	49175	65979	43140	28510	42413	71681	75669	64987	61107	59363	70884	76501	55101	41756	48660	42292
542	0.994246	36.5148	599.259								24833	43312	52918	44451	50724	44920	7108	11455	10170	7061	7489	6791	11146	11405	18603	9867	8431	7899	17572	21991	18808	13258	16968	17052	19839	14909	7283	12357	11383
546	0.993492	36.6501	1068.55	Unk_36.65_1068.5516							53604	41569	16285	34848	22372	16106	70958	27741	35514	99324	50004	35979	20021	27708	15454	55949	128992	57568	11414	24269	8330	30401	27385	22812	45390	6680	9875	102375	16332
546	0.671443	36.56	816.395	Unk_36.56_816.3949							173456	215458	130677	207473	181105	139899	140231	6689	105630	159395	104505	83248	89517	113909	71635	188768	220226	204569	67341	128992	59302	159063	144683	92798	223547	72585	96786	265210	82235
546	0.994246	36.6501	1069.56								22845	19139	12215	12712	6591	10844	36042	10337	15522	51786	23640	16130	6897	6921	12270	24581	67404	25734	6503	11891	6827	7136	7156	11859	18803	6938	7102	51992	10600
546	0.695082	36.56	817.398								66487	86930	50866	80638	74142	55150	55526	32580	39338	63206	39437	31119	30288	40559	25985	74321	89429	78970	25850	50198	20042	61464	57905	31533	90189	25381	34209	109313	27114
546	0.975915	36.6501	533.773								13503	8613	9801	8170	9869	11949	8388	9359	6747	20927	10256	6916	7463	8898	12013	12897	37741	14632	9302	6968	8015	9104	7197	8531	8338	9688	10337	28742	8732
551	0.994245	37.0334	598.255	Caffeoyl dicoumaroyl spermidine 2	Polyamines	d.m	0.840277	IV	0	7	592333	855066	870091	884712	1007652	937715	169291	175310	190686	148447	179307	197974	215238	390388	318830	362149	210362	327206	343883	331217	282530	316583	246755	290638	395402	225946	183035	335292	238124
551	0.994246	37.0334	599.259								213679	313875	320653	322712	372187	348852	57671	58633	65159	49385	61585	68731	71901	136078	113472	126702	70284	112400	119552	117594	101009	109026	86081	99300	140468	80424	60096	114852	79870
551	0.993404	37.0334	600.262								31697	58655	57388	54945	71052	64747	11202	11221	8624	9422	8670	11095	12201	16184	14465	13752	12427	12107	7994	15806	10081	9038	10316	11543	16750	10075	10838	7464	11593
551	0.993559	37.0334	634.232								28342	42940	50036	40457	53465	54809	9335	10158	8755	7989	7434	10757	8897	15494	15983	15449	10996	8515	13144	17218	15993	11118	10286	6764	12842	9524	7351	12003	11945
557	0.994243	37.2815	582.261	Tricoumaroyl spermidine 2	Polyamines	d.m	0.163329	IV	0	5	1271721	306378	161094	156982	190414	152592	381535	435931	427505	458767	404902	475566	1705554	855593	1480162	1901918	2099584	1777726	974990	1558621	1318337	2396796	2053607	1932424	2331007	1673544	2352053	1479150	1549614
557	0.994243	37.2815	583.264								460658	109094	55135	54991	71835	46786	132879	154870	153893	167220	147225	167522	610934	302567	526712	702770	769955	650426	333597	566479	486679	876345	751419	714369	856686	610455	862106	550967	574835
557	0.994246	37.2815	584.267								84082	13854	10897	6937	10122	9972	19348	24183	22350	25660	20196	26560	118315	51351	103485	135244	148344	122547	59005	112527	92661	168682	149229	137327	166791	119425	165985	100447	103847
557	0.993825	37.2815	618.237								68112	17318	6528	10925	7170	10693	24158	26566	28050	29831	26230	33105	86255	47978	77684	95804	99842	80131	54082	81501	78601	106467	94232	91368	100709	89669	111316	70427	80726
557	0.974467	37.2815	1165.53								9157	12199	12257	12065	12321	9104	9782	7133	6695	8053	10285	9185	35354	9021	24179	46192	60494	37429	8654	30297	18019	83681	61443	47778	76222	36779	78283	19921	23907
557	0.947811	37.2815	1166.53								12181	8477	11714	12377	7140	7301	9993	8701	12212	11646	11344	10960	21395	11490	16389	30753	39801	23620	11329	20364	9036	57645	43320	31455	50751	24661	54161	8611	14957
557	0.99039	37.2815	619.24								16571	6669	8545	12086	10091	9549	10989	6586	9807	6568	10388	11953	22674	8933	22353	26137	26736	20549	8986	23832	22633	29379	28259	25410	28194	27251	32559	16935	20674
557	0.983459	37.2815	620.234								13114	9467	12255	6874	7489	6597	6623	11702	10649	8275	8204	12134	17630	7744	18692	20914	22185	15804	9340	19958	19459	23865	23049	18455	21584	22102	24316	13271	15854
557	0.819641	37.2815	650.248								9250	6537	7500	7496	7092	7054	10828	7671	8131	11626	7140	11897	10359	10250	13554	12114	7161	9045	10503	13575	10148	14323	16458	8133	15018	14008	14117	10034	7588
561	0.993094	37.5069	598.255	Caffeoyl dicoumaroyl spermidine 1	Polyamines	d.m	0.94224	IV	0	7	192869	328146	335593	329572	388644	373574	43690	45376	48845	36948	47445	50079	43538	105600	77613	93262	44916	88862	86835	86986	64668	72945	54341	67521	92067	43385	37169	83374	51112
561	0.993095	37.5069	599.259								62835	117759	119819	114653	140592	131962	6887	10585	12523	10539	11957	12672	7565	29274	22043	25170	8311	22705	23273	26098	19243	18798	14125	16403	24543	7003	6826	22117	10055
564	0.994103	37.7775	612.271	Feruloyl dicoumaroyl spermidine 2	Polyamines	d.m	0.961502	IV	0	6	53683	6981	7140	7186	8934	11535	6728	11503	8896	14031	8587	14601	99626	26606	86561	119717	132523	106416	37774	92921	69745	156153	146271	138014	148048	103730	164175	73254	78777
564	0.993391	37.7775	613.274								8307	8386	8423	6737	8465	7924	7581	8773	8716	10668	7328	8127	28376	10750	27236	37082	42430	33403	9444	29440	20692	51585	50022	44493	47397	34020	53761	18242	21073
568	0.984493	38.3237	582.261	Tricoumaroyl spermidine 3	Polyamines	d.m	0.150963	IV	0	5	2621579	1400444	1188271	1136475	1231242	1105295	1529755	1565709	1590189	1634936	1536755	1630388	3206533	2179828	3133202	4444438	4195055	4164685	2606020	3798410	3354075	4935032	4604847	4571124	5168410	3683144	4689450	3618624	3098020
568	0.984659	38.3237	583.264								949502	512570	443670	417492	456747	410368	568309	586093	584554	599199	565154	606699	1162389	790203	1140026	1647532	1550032	1536978	939267	1404389	1232346	1830213	1699321	1683297	1915106	1359187	1729327	1335306	1134603
568	0.994183	38.3045	1165.53								120746	27693	17609	10904	18965	13237	35398	37752	40764	42443	37204	43754	178789	80879	176300	340292	311653	302387	117601	260291	207060	416029	379093	369325	453261	244354	388485	233189	169094
568	0.993117	38.3045	584.267								188849	101249	83244	74897	86681	75975	109535	112461	115639	117796	109615	119007	237110	154115	236350	324660	311905	308643	186773	282861	249111	367912	352138	336540	388100	273078	355172	264341	225146
568	0.994202	38.3045	1166.53								86802	18880	10917	6672	11568	6607	23427	26447	29125	29256	25790	29488	134914	54921	132606	259119	232040	225092	86334	192388	152124	311289	289091	278608	351403	179408	298324	172145	123499
568	0.9812	38.3237	618.237								132094	84449	85872	69913	85056	81059	94906	95215	97864	102778	97156	105605	162779	119200	155704	192368	192439	181091	132286	180455	177729	207872	201232	208294	208659	176462	219291	164616	152409
568	0.992489	38.3045	628.266								95194	54578	44139	40568	51810	45465	55466	58831	60895	61432	61149	61194	122675	75866	119725	159104	157403	148362	89783	147151	131713	176484	169236	166667	177331	138313	178049	134609	113505
568	0.994246	38.3045	1167.54								24513	10016	8722	7958	6837	7015	8860	7674	12498	10623	11875	11910	40307	12557	42323	87323	76559	76183	22469	68705	51646	111567	104219	98387	121195	61269	103056	55796	37645
568	0.989235	38.3045	619.241								39838	24643	24919	16720	24755	23407	28872	28917	29681	31766	30096	32462	48144	33668	50209	61716	59924	56436	39519	59446	57794	64433	66554	68036	67729	59222	69848	50934	44873
568	0.992234	38.3045	629.27								28357	15930	10029	7519	14086	7437	16413	16963	18267	17309	18017	18088	36369	19472	40096	50722	51203	46579	25692	49561	43668	58324	59157	53415	58546	46828	56374	39504	33468
568	0.988638	38.3045	620.234								32494	20434	20556	12665	21379	19052	23233	23355	25433	25622	25172	26648	38522	28136	41436	48733	49928	45272	31124	49050	48017	55463	55805	54374	53822	48445	56759	41210	38387
568	0.992493	38.3045	645.256								12517	10344	7015	12019	10507	10254	8185	6870	7258	8946	9099	12550	18561	11355	21974	28917	27289	25139	12583	27840	25597	33051	33663	31625	35465	27033	32671	21946	18224
568	0.966617	38.3237	650.248								19087	15072	7406	7574	13377	10284	15214	16456	15682	16500	15751	16000	23591	16257	29009	28655	30111	29317	20096	32441	30371	31944	33706	30279	30659	31443	30103	25764	23618
568	0.975756	38.3045	462.204								10479	9815	9023	7676	11531	8959	7505	10170	11817	10067	10039	7942	8858	10186	12710	15826	15217	14480	10381	16876	14841	19321	23569	16710	22916	15909	16847	10569	8327
583	0.994246	38.7052	612.271	Feruloyl dicoumaroyl spermidine 3	Polyamines	d.m	0.16447	IV	0	6	295594	173638	174739	146704	167588	134278	203900	209332	215449	221009	216252	227921	335722	270999	344988	477782	410365	434647	321415	396701	352720	469418	486442	501679	554371	355692	511692	395931	326962
583	0.994244	38.7052	613.275								103041	61287	61883	46361	57987	45980	70655	74293	75233	79460	77381	81802	120847	93658	128682	176939	148798	158393	112154	147155	131090	171412	182599	186965	206936	131447	188564	145905	117588
583	0.987757	38.7052	614.278								11127	7551	8572	11385	8946	9019	12476	10233	8372	8079	12421	9826	13043	8370	18628	25992	19594	21649	10104	20735	20121	24299	30910	27592	32041	19084	28636	17883	13057
583	0.981782	38.7052	648.248								7075	10415	9843	11244	12075	8154	6545	11833	11052	10872	9157	13045	14840	10199	18554	26040	20326	20396	13705	20168	20940	23690	28059	27974	26336	25299	29177	19820	13446
631	0.990411	39.0408	582.261	Tricoumaroyl spermidine 5	Polyamines	d.m	0.465255	IV	0	5	4877661	4950691	4497936	4711642	4551422	4515800	4655379	4290839	4593520	4514500	4474230	4501864	4737521	5190005	4756580	5553299	5158871	5649302	5090444	5414766	5165812	5471927	5579426	5404375	5743157	5030094	5153768	5570179	4633584
631	0.991531	39.0408	583.264								1771230	1819875	1647815	1724589	1693782	1663407	1717760	1575038	1694837	1656084	1650296	1654623	1715754	1893563	1728905	2044305	1894495	2071385	1851053	1978711	1912222	2023836	2042136	1985827	2131890	1847117	1887401	2050919	1700292
631	0.984436	39.0242	628.267								1469830	1380481	1354465	1351443	1422831	1328638	1272920	1214011	1345366	1316122	1420221	1310980	1395810	1432321	1357590	1698951	1486906	1549871	1404714	1563912	1578332	1657541	1642097	1679299	1745438	1461230	1566218	1633880	1404395
631	0.994002	39.0408	1165.53								543004	527851	462349	485829	492880	461753	467954	419225	468193	447890	471728	464193	499477	555090	505105	706383	581664	664815	561548	645267	608417	678365	696424	675865	731804	570180	621514	683918	482089
631	0.98356	39.0242	629.27								563272	530814	513705	516605	551533	502468	482915	463947	512460	505307	548172	506659	532498	545913	518249	650146	572068	593801	535449	604163	605554	634230	623445	646507	667444	555609	591081	616782	538468
631	0.985548	39.0242	1166.53								430373	420397	366773	389214	394123	368555	364209	325272	372943	354676	369598	366652	395516	442262	402193	573874	472907	537935	447492	513207	491717	544449	554596	547115	588935	457592	498445	558580	384899
631	0.981749	39.0242	584.267								358154	372987	332321	346667	338727	338522	345925	319029	339401	337428	330893	330972	345496	381467	350382	411556	377381	417618	377910	395991	390017	406574	424603	392513	421919	373662	377769	403891	335940
631	0.991414	39.0408	1167.54								145413	141701	105929	134337	108092	107138	123582	101595	122724	113571	124459	115630	132762	156685	127313	197447	156708	191836	155202	170127	163538	193422	191138	187352	205593	151281	171534	190128	124931
631	0.747115	39.0242	618.238								248624	234665	245212	231241	258692	254203	234008	230736	239977	247529	256322	256714	244282	249744	232105	262358	252652	238780	246801	256491	266161	255522	249814	271723	270194	249930	264775	247960	246608
631	0.980717	39.0242	630.273								103801	101299	97968	96578	105894	101144	95464	92023	101808	98183	104738	98946	101147	104864	102520	124794	107169	110110	98642	120130	113971	116933	125761	119911	131672	107052	109904	116956	101569
631	0.994246	39.0408	1166.03								61847	58055	50052	48125	59836	53692	47560	38685	50949	45364	50840	50322	54318	61820	55882	109488	71644	92506	63216	87114	83509	101763	102018	97619	109538	74056	88166	96473	51612
631	0.990319	39.0408	645.256								48543	51210	49285	44715	50793	50294	48249	42988	46025	46146	49710	48770	44506	51968	51395	67200	52137	58944	49985	60554	61281	62100	65028	63058	69157	55381	58407	61516	46676
631	0.985075	39.0242	874.397								32949	32696	27134	28662	34486	28903	29111	23662	26243	26663	30839	28162	28813	31671	31186	62231	39529	50550	31429	51284	45302	52089	62277	48022	61056	39040	43594	52432	27736
631	0.750957	38.9909	525.677								14420	8899	10450	9576	9190	8241	8127	11986	21006	9964	31890	9379	13949	11033	11594	26578	25837	79060	7210	40595	31175	39398	33762	34805	101882	19738	8539	8653	26423
631	0.993481	39.0408	873.895								26054	29007	23439	21210	28419	21085	21953	19722	23831	24625	24527	24468	21654	26506	26324	48308	31062	42248	25143	42000	37645	45390	51960	45972	50554	34644	36510	46020	22291
631	0.702224	38.9909	525.665								7254	9130	9739	23836	12171	11385	6858	12299	11442	11556	11605	53692	25684	9355	8107	39769	26148	99376	6734	37600	26253	20484	26256	17340	102638	21480	101471	33733	16358
631	0.992551	39.0408	1167.03								17965	21198	15141	6612	17870	15808	13635	11980	17458	13871	17463	13680	14538	18845	18073	34995	22687	29683	18182	31862	26790	34635	37296	31079	37394	25907	26116	31811	10884
631	0.800564	39.0575	131.423								16879	12261	10835	21568	9873	9645	7865	6502	13182	6811	25858	8883	13203	11825	38616	52692	17751	29199	7921	38265	31707	22059	30547	34130	9205	24110	41582	19558	6760
631	0.752919	39.0075	131.421								14163	25760	9092	7846	10430	38730	6882	7043	19752	23430	29216	11369	6689	10654	7881	32473	13839	7774	7428	34596	36406	26652	24407	37796	58821	10024	46944	17044	12735
631	0.980092	39.0242	874.898								13864	17445	14227	6847	15378	15610	13432	9102	12626	7392	14104	12756	8148	14344	15530	26837	16522	23374	15143	27837	22901	27098	33483	24380	28297	19859	19698	25343	11094
631	0.644965	39.0075	525.655								11811	8974	10056	15581	11313	9678	12039	8645	12429	13023	26237	8691	25909	9054	39468	34262	15196	19689	7349	8137	10759	26097	12022	37193	71597	8407	9454	15781	6583
631	0.582343	39.0408	131.45								45432	9737	10482	7856	22399	15088	21244	8534	12445	6892	44585	7013	10617	10695	9198	11880	39293	20829	11159	28882	47954	50249	9417	7498	41054	8989	7915	81363	7396
631	0.555005	39.0741	525.714								9797	9421	9142	48041	60332	10469	8248	8905	8851	7729	39918	7318	29995	9414	76994	85544	46888	88307	11715	42467	33324	7737	6513	6603	83317	11740	48496	30336	9472
631	0.687854	39.0408	131.414								27558	7281	10043	18451	11331	9476	31218	25539	8310	7135	8087	22188	8953	8243	18511	11079	29568	32359	8402	25101	22041	34286	17952	13688	54889	16104	34171	20022	14816
631	0.515209	38.9741	525.726								9608	22068	51699	40518	8917	8580	8248	54201	7215	8207	10239	11850	50436	9836	11105	89491	8746	7598	12222	8002	8831	51444	10539	75038	90565	65217	11172	46228	10329
631	0.483002	39.0408	619.241								79073	77772	82541	76535	83729	84861	79413	76024	82809	79602	87075	88740	77505	79412	78551	85227	77153	73504	80800	89237	89283	82388	82694	88536	86190	79919	85904	79001	80651
631	0.624196	39.0408	525.846								8681	10703	7925	21418	14079	9760	7783	7117	30202	7885	10093	11096	18980	6838	7043	24093	32973	6898	7108	21221	12084	27022	35893	10999	11965	6842	9214	49511	11678
631	0.522087	39.0408	525.693								22417	40835	11022	31232	10979	8981	9865	63712	27689	10332	8986	10809	9792	7006	59651	69550	10215	70073	12164	7888	10523	44183	30013	38880	47280	19621	10327	11677	7003
631	0.593454	39.0408	131.412								12393	16973	6678	23193	23603	30057	10709	9826	11182	9661	19600	7255	10204	8624	7541	26411	11230	29164	9948	10525	18251	30322	7072	11915	54065	17878	8120	8198	8622
631	0.464395	39.0242	620.235								66633	63941	68682	61114	69581	69734	63181	64761	65851	70261	73275	72566	65896	61899	65146	70398	65120	61275	63091	70333	72582	70385	69040	72932	71040	66287	70720	64453	65510
631	0.574787	39.0242	1168.54								28922	21812	20432	24331	20389	19026	18486	16291	18880	16576	19225	18846	27327	30321	21657	26773	11551	9566	28692	28365	8647	38223	33980	35293	41193	24677	33286	9771	24080
631	0.839281	39.0075	646.26								8152	8458	8560	10382	11285	11659	7486	10367	8986	11196	7227	12301	8034	11552	8707	13309	7312	11961	11646	15511	15743	12907	17798	13257	13690	13192	12523	12945	10350
631	0.450272	39.0741	131.437								11100	6806	22394	12162	19056	8363	25843	22444	11159	34015	6914	11636	11852	12259	9484	53627	7108	47955	26325	9841	9750	12375	10583	45066	9215	9786	7295	30385	9020
631	0.44756	39.0408	131.426								14817	9015	27821	13650	37263	36483	10309	10489	30247	12369	10649	9015	20049	35632	7289	48123	28017	39817	10777	35510	8339	8426	33508	9247	10965	33906	38887	17728	7868
631	0.514644	39.0408	131.456								7539	10748	24990	36188	17850	10077	11165	10503	36267	10704	11870	10939	20944	7818	7059	21507	31455	25725	6800	11154	12292	30661	12159	26515	23706	12461	22123	32765	10019
631	0.299804	39.1077	525.704								33730	46143	43762	11831	7664	27259	10373	11696	29059	30175	11756	9647	10639	64082	8075	8626	44318	31871	7064	38401	8370	40705	33193	7526	101277	12026	11711	28185	15265
631	0.524078	39.0242	462.204								21159	26250	23694	20411	24162	25737	25201	22239	23586	23455	20704	22933	19590	24429	25830	23040	22609	24912	22923	29135	28301	22861	30840	24818	27201	24574	20982	23975	18563
631	0.426255	39.0075	131.408								9375	16829	10142	9220	21868	24560	15251	6566	6848	11131	19548	26347	9670	12035	14321	17169	23906	34301	43268	12049	12432	9469	7411	30836	45811	10443	26898	11926	10928
631	0.251208	39.0575	525.759								8233	58099	47820	12459	8826	8000	9596	8977	8018	10366	10254	11696	7684	8007	34735	12076	11138	6653	35862	10474	9320	105694	11800	12141	8615	10191	8884	83816	60699
631	0.402106	38.9909	131.405								7541	10467	11388	7817	11336	22367	20774	8297	10248	7658	8806	16015	7140	36764	17540	29309	8172	39109	12129	8108	11437	12462	7523	21546	16132	15624	24844	11948	11982
631	0.51518	39.0242	1201.51								14035	10422	10177	12274	8381	8278	12138	7890	9240	9626	7506	11675	9913	6849	8003	14994	13404	9979	14088	8169	9114	14498	7313	15338	13478	10279	15733	9260	10459
631	0.24468	38.9909	131.441								9622	9152	6967	6895	33348	6994	27166	9703	8715	22645	24440	29732	51217	26404	9288	43524	31472	8983	32284	45124	9986	9080	30859	49560	31431	8003	7001	7631	32947
631	0.259137	39.0741	131.46								44282	30153	6966	6937	17821	9499	8855	8451	37599	12393	25416	12260	31823	12335	11018	30797	34345	11415	8288	26147	22186	11814	42394	10163	19709	25423	8835	6547	6639
631	0.204174	39.0242	525.737								11293	55488	10077	11684	7143	7400	7114	7359	7631	7136	8594	9264	8183	24969	49421	11488	58099	8863	7839	66764	57606	11715	10383	12267	7923	12011	10629	46689	49174
631	0.221605	39.0575	525.609								9695	8176	8974	9241	20293	19458	7419	7864	8036	8444	10437	18551	10498	49833	19548	12464	8150	9412	9007	10358	7247	11230	10369	8547	35809	9253	24397	11831	7889
631	0.280117	39.0075	131.472								27250	7864	15748	8321	12190	11905	6859	10490	9584	9130	8301	7720	10575	7447	9470	11994	7705	7361	6558	14594	9977	23965	6717	12476	11030	8614	10153	20409	20374
631	0.191569	39.0242	131.465								12469	11401	7143	20461	6917	9281	8652	15024	26768	20547	10266	11072	12346	8313	6965	17752	10974	15059	11765	7979	25602	7819	10603	17109	7160	18822	9115	41714	16499
631	0.131317	39.0408	131.433								29385	51951	26372	11573	12406	9917	11738	8245	26567	7420	11847	9640	8544	36503	8102	11814	36719	11003	12332	38098	7542	8298	28808	8018	42719	29084	12336	8740	28368
631	0.216514	39.0242	131.384								15849	8547	10943	7245	8366	8325	9221	13217	9960	7499	10834	9357	8307	18090	8012	9514	8907	9566	13395	9218	9829	15319	10262	12010	7449	7217	12409	12690	8066
631	0.172947	39.0575	564.551								11259	12187	10715	14247	9872	12293	11596	7757	11763	11543	12450	11699	9830	7926	9605	16996	10201	10153	8132	8775	11521	11377	13385	16143	7568	11246	9109	6876	10479
631	0.00641504	39.0741	525.637								9775	12003	7627	10492	28528	31473	9595	30233	10494	12157	12469	31892	11305	11469	7404	12045	9774	23133	12230	9315	15048	10109	11834	8023	41568	7004	11904	11160	7928
631	0.000230414	39.0741	131.444								12157	31421	9436	9108	26743	9930	31139	6600	6750	8333	8490	29778	39774	23627	36747	11260	6833	16796	21194	8431	11943	10097	6639	32658	11665	23228	9678	61671	7248
650	0.966188	39.351	612.271	Feruloyl dicoumaroyl spermidine 5	Polyamines	d.m	0.16447	IV	0	6	345027	360040	383734	365012	396883	341868	320081	303593	326809	296368	328897	312931	357456	354455	365993	483268	371222	445415	355407	387839	358520	437702	464975	457974	504234	407753	432196	427041	302744
650	0.977812	39.351	613.275								122752	131855	142998	131557	147441	126626	117833	108317	120591	108633	121895	115172	130809	128884	136796	175304	132472	162289	129614	143591	132167	162082	176701	169202	187323	151452	158950	156310	107648
650	0.963658	39.351	658.277								53792	62775	71808	63061	76314	62191	53205	49844	57099	52523	59634	54807	49903	53280	54591	72061	54051	66460	51932	60510	57905	63601	71444	68895	73470	55437	60961	67126	44172
650	0.994246	39.351	614.278								14120	18737	22026	16486	22876	18175	16826	15613	16739	14981	17765	16296	15138	14091	20476	24645	14710	22053	14615	22182	20256	21085	28285	23883	26582	23807	21100	22065	10548
650	0.953119	39.3285	648.248								15190	18594	22869	15889	25639	21608	16982	16326	17239	17810	19547	19454	16391	15242	21715	22706	16054	18783	15397	23629	22216	18871	24375	22383	22685	20000	21633	19224	16334
650	0.959486	39.351	659.28								6774	19222	21626	15513	23883	18429	14573	13200	16759	15315	17275	15641	6567	9987	15322	19194	11561	17441	10624	18097	16639	17344	23130	17462	19846	15811	16331	18243	7085
650	0.655962	39.4373	1195.54								13893	8487	10499	17154	13599	9392	7340	6667	9509	11578	7823	6887	12321	15735	9327	35439	13642	28285	15098	16887	11070	10490	25915	28273	37732	7095	8241	27840	8096
650	0.665745	39.4373	1196.54								12219	8888	7783	9579	6686	7224	7603	8729	7666	7303	8341	8712	9244	8858	9654	25650	9088	19438	12369	7951	8964	18462	17185	19033	27675	11237	16944	18696	10590
650	0.217136	39.4753	525.803								9145	12936	9969	9023	12020	14659	9233	18069	9583	8807	29116	8070	8401	11920	33083	7778	9897	12288	12064	11195	66953	11238	47777	65284	12260	9228	7676	74895	9925
665	0.980106	39.5929	582.261	Tricoumaroyl spermidine 4	Polyamines	d.m	0.465255	IV	0	5	3018837	3096859	2746630	3073959	3042863	2942323	2787726	2562918	2898565	2653433	2887137	2758970	2667404	3189194	2633411	4013727	2862077	3828285	3029484	3479477	3086088	3616252	3702040	3541573	4234710	2726177	3354862	3896666	2534335
665	0.981345	39.5929	583.264								1095538	1138640	1016677	1135478	1121615	1083983	1030362	945922	1069184	981599	1055351	1016228	964321	1156695	952995	1473374	1052388	1406460	1086330	1286598	1143059	1338197	1366637	1300848	1557657	1010766	1234373	1424790	927957
665	0.981838	39.5929	584.267								217979	229061	202757	223518	224380	218479	205475	190252	215911	198884	211976	206248	192146	234045	195289	296250	207213	282493	219863	260194	230700	265722	278747	259272	312695	203842	245170	282934	184063
665	0.979322	39.5929	1165.53								147848	160157	127832	152401	155041	140139	129810	110562	141448	117853	137115	124940	114609	143030	114746	256645	130940	232866	147625	201024	158709	209651	224599	179158	284333	124793	181064	240622	103616
665	0.976139	39.5929	1166.53								106405	130249	92357	111911	115478	104297	94071	79790	104604	85657	100882	90963	82678	105882	84987	195973	94409	174739	109945	151769	132261	157114	155072	130621	214853	91805	133265	179736	73395
665	0.994246	39.5929	618.237								155325	150979	152763	150091	158612	169306	142439	138818	146313	144987	160276	154148	142845	149333	136112	193191	148619	169710	155521	174387	168499	178474	177525	180178	186549	149273	176143	177296	134338
665	0.745531	39.4942	628.266								144570	143160	134672	138490	144165	140842	124274	119953	134935	126321	140802	129749	124633	131105	119205	191832	130449	174399	136896	168561	150409	176309	179272	159268	193024	133816	158961	177354	116514
665	0.607866	39.7123	628.266								183122	192128	177710	183847	194019	188603	159406	151484	173009	160035	179664	167682	172813	178064	154507	260514	180166	228189	174901	221782	201005	228792	229718	225345	251923	173796	203863	233383	158168
665	0.991838	39.5929	619.241								47506	49766	49820	45211	53569	55682	45302	44352	47324	47203	51467	49881	43284	44628	42805	61324	44309	53406	46933	56679	55438	55681	56830	55625	58348	48549	56229	54982	39967
665	0.921401	39.5929	1167.54								31437	37633	12519	31504	14790	9570	28413	23808	33670	25008	26303	28059	25451	34357	24977	61910	30224	55315	30943	48562	38145	48592	54759	45142	70387	22896	40322	58060	23751
665	0.986649	39.5929	620.235								37709	40807	40984	37222	42990	46482	38929	36794	38960	38599	43812	42394	34633	37057	36146	50406	35274	42587	37776	46675	46566	46924	49013	46577	46375	39609	44800	46169	31905
665	0.603759	39.7123	629.27								52814	57140	53707	51041	59062	56433	47498	44842	52852	48001	55759	50986	48008	50858	45978	89279	50040	77741	49966	80638	60355	76473	69992	76201	85328	52033	59882	68934	42050
665	0.963677	39.5929	645.256								17815	21580	21390	17657	25085	26839	18913	18292	21725	20951	24376	24227	16497	16562	17991	28762	17925	22557	16762	25634	24587	23150	27349	24670	27399	20524	23773	25100	13291
665	0.641381	39.4942	629.27								9443	10710	9544	7524	10057	12268	8563	12232	11484	10740	12351	6885	8417	8873	8131	61672	9257	57544	7502	58687	9651	55501	6722	51730	63627	8699	11543	10844	9590
665	0.337726	39.5514	525.703								9172	12182	11805	8860	9511	9749	8173	10420	11914	12295	11254	10992	10805	7166	6527	7019	14530	10679	7830	18652	20490	24678	16371	8085	8252	7137	6866	12362	7579
678	0.991357	39.8546	612.271	Feruloyl dicoumaroyl spermidine 1	Polyamines	d.m	0.0648405	IV	0	6	262205	261874	254962	259584	252246	237457	241616	228297	243310	232183	240520	236913	263411	262351	260285	374292	284639	348274	271050	330747	273183	333648	350563	379699	416960	275983	350575	362820	256834
678	0.991375	39.8546	613.275								89971	94423	92356	90481	90996	83252	85555	81706	87653	83152	83590	86153	94813	90941	94944	135906	100919	124048	95135	121280	99594	120501	128979	134940	155169	100814	126634	132055	90499
678	0.957919	39.8772	658.277								13383	16401	16496	7922	15562	13449	14977	13434	15919	13752	15393	14999	14756	8696	17390	24767	17281	18526	13194	23509	21069	20261	25755	24075	26080	21155	22558	21987	15481
678	0.942485	39.8546	614.278								8613	8957	10086	11911	8919	11192	10948	8894	9223	6557	10879	12377	10520	8287	11672	15895	11494	13571	12031	16859	13222	8029	19528	17208	19435	12546	13929	14838	10077
678	0.908487	39.8546	648.248								9036	12151	12093	7422	9913	10747	9528	9678	7891	12246	11601	11337	9965	10520	10310	16182	8648	10486	9534	15724	13976	12384	16657	16188	16581	14031	17127	13349	9033
678	0.450106	39.8546	650.248								22462	29721	27038	23756	27944	27763	27562	26192	28300	27149	27155	26370	22384	24513	26723	26643	21572	28958	24130	31536	28678	25810	31942	25423	30690	9904	24926	28376	21475
704	0.967216	40.0955	628.267	Unk_40.1_628.2667							2569925	2689104	2795190	2679123	2803442	2681645	2372454	2284416	2511882	2275294	2530934	2391135	2384649	2491376	2251339	2777363	2411672	2674382	2440487	2465606	2464446	2535772	2493724	2372146	2417566	2405169	2414341	2598089	2377753
704	0.958314	40.0791	629.27								997319	1040208	1072122	1034220	1094423	1044938	916322	881503	966822	875105	976547	922530	910641	950266	862663	1057577	929207	1015396	936978	954146	954735	981497	963294	913984	929287	949466	931128	994473	921285
704	0.961926	40.1119	1165.53								774406	788333	815781	783208	791240	806387	767418	732904	764616	747918	786493	768371	736268	767892	706101	791683	745047	803427	772445	782006	753869	777926	761169	731454	749226	719562	774730	785326	720986
704	0.961586	40.1119	1166.53								640819	624931	653226	637110	641815	636035	606351	590350	609099	589790	632754	617419	595360	615278	577192	636137	600855	648576	615530	631611	610797	626561	620036	586256	607570	571879	625455	627991	579527
704	0.949585	40.1119	618.238								362550	405999	405935	399085	446291	445881	319415	292485	327827	277954	324132	316895	279261	360237	256689	416847	290677	383659	332099	334104	312412	363590	339735	315113	337845	284305	314591	370515	276136
704	0.972481	40.0955	630.273								201163	213339	220237	212381	218757	212831	188676	184208	202159	180122	204299	191168	185196	191507	176850	219658	194050	206754	190546	199131	194397	199350	199354	180299	186903	196936	185407	203869	186121
704	0.964341	40.0955	619.242								121641	139672	141588	136043	154735	158033	108729	98855	113166	92315	108727	111498	94717	119092	86860	140092	94704	126454	106825	119237	106389	120873	114860	104587	112360	98059	107316	118962	88572
704	0.994246	40.0955	1166.03								117836	121247	130902	115437	128784	125897	110263	103091	114671	102830	124215	115249	104176	108533	95569	124459	105877	117881	99705	115685	116206	116199	117361	102462	107572	97893	110266	114086	93745
704	0.959903	40.1119	645.256								107871	120025	125689	121997	127444	134144	103028	91972	103637	91129	104272	106080	84078	109238	73590	120443	84060	114630	102378	108399	99921	111055	108374	99537	104980	81917	101802	110918	74681
704	0.957864	40.1119	620.235								101023	117908	118121	111456	132703	131238	91102	81728	94190	78943	92398	90602	72157	100044	70459	113296	75625	103725	89811	93947	89186	102911	99650	89001	93284	74353	83352	103142	73793
704	0.661622	40.1119	525.753								110877	98606	91050	11776	11959	10940	39328	10231	12158	7071	10152	43364	6585	29876	9555	10060	10919	82127	6531	81202	67724	62566	10979	35603	10005	10263	37406	9814	8137
704	0.960512	40.1119	1167.03								38529	43377	45256	40810	44511	46347	38672	34701	39770	36230	42586	40863	35153	33590	35746	44468	35166	37994	31236	41054	38580	39475	46564	29935	36198	37844	37040	36042	30006
704	0.964219	40.1119	646.26								27339	37679	37888	31591	39286	40984	31141	26004	31245	25536	29701	28383	18807	28306	19769	34535	21221	29872	25228	32641	30148	29318	31463	26418	26236	22672	25857	28652	17639
704	0.971615	40.0955	621.238								25240	35119	34756	30333	37461	37383	24780	21053	26747	22396	25743	25794	17238	24876	18342	30004	17921	27051	20064	27201	23985	25087	27365	19123	23663	18342	20087	26852	15313
704	0.461726	40.1119	131.44								9109	10235	72247	6750	64380	6891	44125	7980	56392	56069	42979	28443	31630	21816	8381	53449	11129	11442	29215	61907	9845	11097	49022	63905	48419	8930	10396	8653	9129
704	0.438763	40.1283	131.436								31857	6603	52499	10472	77805	8252	37580	41719	7484	12362	41241	41770	8014	25628	12006	77410	50489	46064	22949	39630	7565	35991	31115	37102	46924	47756	10162	8853	39569
704	0.313867	40.1119	525.72								66959	107832	59497	36318	10054	8520	12144	6946	9930	66019	11608	9194	8350	7674	6947	96102	82250	6816	11143	43756	73636	12261	10985	10604	9039	75830	10302	33979	11381
704	0.391247	40.1611	131.432								42516	42790	50270	7003	44699	8056	61232	9028	41769	7327	59830	6817	8455	49011	9447	43585	8815	10302	31027	32066	8884	57227	43328	10820	50048	44854	9802	10194	16223
704	0.417323	40.1611	525.831								46034	38745	29126	7512	12092	10631	8782	7321	46204	10816	25164	8637	7298	11609	22416	19404	16860	32535	10817	39752	11826	41457	9505	11155	11741	8238	11152	7202	6528
704	0.335912	40.1611	525.868								32009	11402	24394	6795	8159	9558	7707	11272	8597	10344	12047	11553	12282	9396	8259	11933	11826	10227	10108	16698	9239	11954	51711	12386	11212	12741	7553	27652	6795
704	0.340141	40.0628	131.453								10341	10321	44446	10284	7019	16479	6950	8343	11339	29757	7052	6731	8724	10455	9634	26703	34885	32689	7652	11829	9107	40436	9982	22020	39286	9198	9632	39673	6700
704	0.407495	40.1119	462.204								17581	21826	19523	15790	21844	23885	22608	20959	21044	22578	21444	20550	14652	18169	20191	14199	15986	18789	18165	21895	19976	15110	21690	16247	15950	19629	15898	16960	14712
704	0.30195	40.0461	131.467								27892	7646	6984	18973	10091	12345	9039	8540	9324	11064	16589	9709	21527	10595	7079	17371	8536	17712	8941	31658	19493	9075	37461	8821	7464	21306	12448	34506	7480
704	0.133564	40.0955	525.66								20808	39578	6584	31817	11717	11609	10908	48758	35265	11250	60630	107035	30306	8150	12090	49696	42041	87982	6804	31618	38173	36436	16914	19035	52446	61482	92304	30533	12292
704	0.155155	40.1776	131.428								7032	7986	32528	51133	54106	28868	10075	7587	39324	6888	12305	47586	6622	7280	12261	41232	10843	11347	12304	28206	33458	10923	36717	58749	50061	42569	65579	51265	8828
704	0.159291	40.0461	525.841								57649	10725	9974	9880	32563	8431	12208	10360	41348	9212	16453	9959	11231	8419	12385	28219	36185	9101	10172	11345	38143	30057	50984	7649	10571	12437	10465	41934	44118
704	0.132998	40.1611	131.45								51924	54621	10198	8141	35744	31735	31830	39994	50909	64750	43586	28991	11985	7679	55809	54938	36241	45769	11818	41728	9724	8874	8904	28283	20282	12144	8637	65519	8326
704	0.0932984	40.0461	131.475								26290	8488	6765	8401	12331	6939	11528	14455	8546	10067	7630	7683	7766	8624	9545	10476	12414	11750	11560	13707	22034	25525	7410	11465	6593	9124	9293	28162	9399
728	0.994246	40.1283	582.261	Tricoumaroyl spermidine 6	Polyamines	d.m	0.360491	IV	0	5	4998455	4860149	4933516	5033144	4939357	5018988	5104362	4920403	4866207	4947094	4999183	5027291	4958070	5051034	4937292	4867615	4907041	4927368	5113836	5005176	4911407	4969555	4949538	4815026	4954681	4845521	5145982	4975962	4827485
728	0.979816	40.1119	583.264								1812246	1788305	1792157	1864758	1807789	1819557	1866854	1798357	1818277	1822766	1839456	1843588	1801580	1850732	1793515	1771337	1797118	1826607	1855170	1833517	1806622	1834869	1811181	1770035	1798091	1769725	1893594	1822952	1756894
728	0.965598	40.1447	584.267								364481	362529	359690	377681	364050	371070	382468	366007	359498	363317	368294	368931	365003	365366	362477	356106	356622	362782	376360	369659	360820	368863	371883	353099	358551	354119	374335	361954	353913
728	0.669498	40.1119	1167.54								224465	213644	206614	226851	207678	198965	208566	201571	203852	200211	219493	210652	198116	217018	195595	220802	204623	226555	219848	216928	208695	218170	204530	205127	213687	201177	224485	220071	200520
728	0.732507	40.0955	525.605								6869	24762	7586	8352	37397	79325	24832	23866	7286	8991	9513	43667	8107	58403	16574	7617	11057	7870	61749	20558	11387	10632	8387	9775	11580	10253	49399	6822	10897
728	0.699118	40.0791	525.594								14778	7782	8041	6820	9867	39449	28277	18738	9944	12119	9409	34255	9499	37556	12343	11669	9062	12067	57122	9930	7594	6556	8514	14996	10196	18552	9751	14725	7599
728	0.743349	40.1119	131.402								10008	23684	10659	7637	18918	37227	6648	12177	9515	9931	36949	9641	9777	44497	18400	24898	9536	11102	38102	10238	8439	8905	12080	8979	32458	18503	46639	8650	9608
728	0.72541	40.1283	131.399								22531	9038	23367	9775	9318	38967	7389	17355	7301	8648	8204	24657	11401	46112	8319	9877	9151	11981	32880	11490	10216	8484	6532	6873	26784	10932	27372	11356	6540
728	0.611044	40.1119	131.413								9567	24635	7826	29475	38460	10639	44054	11461	10708	22751	37587	61968	26051	53205	27923	8668	29952	41307	35940	30068	28809	25397	9307	36808	30503	10236	7663	7815	7943
728	0.474106	40.0628	525.638								6975	9248	7906	11617	41057	79991	7515	33974	9181	10032	31033	72072	11139	93014	16435	16666	34365	33039	79980	10127	13530	9338	8766	29880	43168	7523	79063	9868	8208
728	0.71427	40.1611	131.387								20637	9589	7309	7201	6832	6877	20809	11674	7783	10005	12381	6904	7651	36460	7556	11266	8815	10850	25231	11811	14481	11229	10864	11166	12036	8941	30660	15899	11191
728	0.586325	40.1119	131.39								8943	7592	8131	8989	7040	32359	23902	15145	7469	10115	7721	18909	9824	39493	15381	7006	9902	9764	31456	7842	9199	6692	13563	11837	11942	10186	7548	18799	16717
728	0.630257	40.0791	525.549								10846	14797	10144	9483	8929	27173	8356	11178	8224	6624	22479	6639	10382	7241	11057	10566	9082	9938	33314	15646	15062	9071	7614	8650	7667	6803	8922	7984	8112
728	0.472702	40.0461	525.583								10892	11519	18789	8806	8691	56092	9409	8564	7788	6505	12321	11904	12097	11604	7140	10308	7467	8242	17834	6912	11447	9967	13154	8706	10500	18976	38445	12384	6725
728	0.537975	40.1119	131.4								12083	10124	10190	11935	7931	11433	9817	10808	10709	7281	7247	23072	8855	6633	8596	7257	7717	11084	8488	12242	7681	9807	9240	11585	30518	9903	37480	8297	7933
728	0.338589	40.1119	131.445								9880	7206	11614	42245	28015	6868	38870	8446	9060	45776	9544	39049	37928	29319	32120	10065	34293	40539	28008	30247	12940	43045	9609	9796	9008	33143	26728	59565	12485
728	0.376407	40.1611	816.072								11770	11688	7241	8218	11070	6571	46747	7027	8685	11747	11590	21442	10216	24450	9980	6759	10078	11077	7147	16221	11457	9065	12173	18540	10905	11350	6560	7024	10980
728	0.350006	40.0955	525.571								10025	8933	9696	7962	10969	34207	9415	24110	18114	8026	10721	8323	6791	51762	12008	10004	9311	8413	27813	12659	11394	10232	7965	12399	23029	9121	11843	12590	11856
728	0.33536	40.0955	1168.54								45071	40721	38774	44069	40406	42012	37443	35662	39730	37106	38529	37414	42344	46968	34989	35325	6562	7941	43991	39568	12350	45235	38365	41514	44483	36418	46125	9944	39534
728	0.398949	40.0791	131.378								9067	11809	9330	13749	7808	25525	9891	9460	10143	11300	13126	8506	7531	11855	9606	15157	12140	19112	14835	12007	8231	13252	8085	14491	25513	7049	10163	11540	8244
728	0.228406	40.0955	131.396								8459	11978	17117	8627	7512	27598	19624	10722	8240	8544	7777	30562	7581	54624	7785	15785	25035	10789	11109	8284	11628	11242	8678	11836	8668	12123	25452	15017	19469
728	0.361295	40.0461	525.362								7187	10275	12759	7868	7647	15008	12773	9757	11403	10000	7160	13041	9450	16722	10999	8804	6720	9486	11500	8614	12402	11791	7548	11008	11218	9810	12492	10615	6688
728	0.167701	40.0296	131.417								26428	7519	6968	38901	32542	37713	9214	10803	7436	14422	47152	59487	32946	49322	19898	40677	30562	26136	38544	27244	24637	29755	7764	45202	52918	30674	43361	32894	36539
728	0.340995	40.1283	131.367								10675	12617	10119	8826	8843	13126	11651	8627	12249	7890	12376	7955	7254	10947	11059	11373	9307	14124	9380	10962	7580	12999	10935	8526	9687	12203	12360	7381	10267
728	0.162522	40.1119	131.423								26964	7686	6940	8950	11335	54172	8274	51814	32369	10186	41972	6847	22710	45415	36292	47465	34120	36297	47882	32758	48662	28329	9522	34656	37489	46106	61842	34249	6963
728	0.254715	40.1447	576.621								8204	7296	8754	12545	9355	8167	10524	10744	7110	12302	10001	8561	9633	7769	6982	15124	11272	15328	10191	18298	11922	10977	9814	10596	9261	9036	12140	20308	9557
728	0.20393	40.2106	131.375								12127	11867	10638	14138	7026	11670	12330	10101	9255	10963	8602	9245	10287	8463	8839	7560	7483	14645	16124	12202	10633	9397	8490	20623	14426	12086	20689	8882	10470
728	0.0922447	40.1611	131.405								6899	27099	6945	9738	29041	33933	27306	22557	16937	11936	7254	34185	9596	29632	28498	24782	8282	40708	48708	7755	9030	9374	9168	41328	35752	41553	44756	7707	11655
750	0.966709	40.5242	612.271	Feruloyl dicoumaroyl spermidine 4	Polyamines	d.m	0.16447	IV	0	6	127015	6876	126977	125769	7416	9750	130774	125916	138226	126062	131493	134276	125421	136960	133669	191070	131557	178935	130610	168971	148791	170429	183811	186233	201860	128530	172670	174709	121447
750	0.994246	40.5468	613.275								39615	9757	43138	39556	46581	6859	44318	42106	47313	43114	44225	45723	39297	44199	45044	64627	41435	59165	40902	58275	51333	55564	64829	61784	66840	43070	57456	58044	38527
750	0.286831	40.7272	642.282								32265	26298	29592	23832	32279	27333	30198	27803	33217	28400	32543	30698	27714	30531	31691	43477	27718	36280	30804	42852	35504	37254	45813	46250	40967	32825	38831	38775	24645
750	0.0615836	40.7723	596.277								48219	16137	25248	21213	33969	17219	30843	29567	31902	30832	32539	32987	38708	42474	48665	63087	47426	40392	60020	63109	68402	55556	54469	54706	68895	57755	52783	46924	40003
766	0.960493	40.9076	612.271	Feruloyl dicoumaroyl spermidine 6	Polyamines	d.m	0.16447	IV	0	6	1479833	2147946	1930427	2153729	2424932	2241462	1309223	1203228	1341552	1163148	1316353	1258931	1063142	1473445	992190	2102771	1063928	1753336	1194137	1375897	1108399	1565315	1412648	1281530	1551444	918481	1212325	1740287	968756
766	0.960773	40.9076	613.275								553312	812474	733357	807650	915525	845223	495293	454578	507162	439753	491983	475965	403565	555663	377164	796310	402542	656704	450432	519305	419615	589470	534757	483021	582344	346032	454166	661389	361045
766	0.991152	40.9527	658.277								294342	422347	407986	445241	532473	467280	262219	235413	279436	236578	284459	265814	217467	274238	204423	444678	227951	349030	232244	273249	238581	320736	283380	254293	300487	200855	247607	337497	200026
766	0.992241	40.9527	659.28								108931	163452	156747	167679	208041	180450	97466	87419	105643	88587	106605	100280	76392	99204	75171	167015	80635	129955	81641	103012	88039	120747	106802	93395	110919	74331	89896	124900	70666
766	0.963052	40.9076	614.278								110388	169741	151310	166089	191443	179426	101218	91766	102494	88642	98868	97379	75283	109731	74620	160705	73879	132094	87148	104938	83449	117417	108782	94105	114970	66336	86909	131674	67759
766	0.984004	40.9301	648.248								99948	131397	135700	134197	158279	149754	95659	87395	99960	89793	103955	105297	81456	96072	78450	137097	79443	109506	86122	99459	92850	106415	97034	93929	102982	80339	95829	110334	76864
766	0.959004	40.9076	1225.55								53534	110955	95990	121509	155316	128601	33982	26621	36618	22952	37134	32366	21513	52413	9428	121672	22896	77415	30014	37952	20165	63981	41997	38870	58437	10077	31422	75380	16358
766	0.958355	40.9076	1226.55								39381	83583	72526	92286	117468	96769	23331	16707	25141	13625	24890	20757	14761	37587	9995	91253	16028	60039	20414	26886	12708	45929	29405	28429	42349	12061	22606	56697	9544
766	0.984922	40.9301	649.252								29585	43884	46216	42236	52391	50357	30989	28359	31576	27256	34238	33818	22558	28345	24917	42977	21917	33638	25366	31712	29395	31443	32176	26219	29172	24531	27592	32254	20141
766	0.965469	40.9076	650.245								22323	36138	35388	32515	42680	40596	23679	21466	24741	20784	26209	26287	16757	20558	17876	32261	15144	24437	17463	24795	22628	24189	24662	18617	20889	19014	20794	25131	13985
766	0.994246	40.9527	660.283								12654	28477	27053	25198	36731	32557	14256	12502	15623	12728	16137	15333	7297	7363	8639	25005	6830	17825	12461	15043	8004	14348	16666	11991	13239	8116	10155	16316	7507
766	0.958542	40.9076	1227.56								9939	23759	19195	29920	35354	27198	11629	10528	12003	10204	11207	11040	7985	6611	7508	27865	10832	17313	8154	8401	8229	13132	8916	7934	7523	6943	11299	15736	6501
766	0.981182	40.9301	680.258								17489	29891	27297	27110	32884	30422	19763	18477	20540	17730	20451	18323	10073	17325	15529	25385	8597	19608	13168	20318	17658	17651	20562	14174	17804	13914	13403	19816	7773
766	0.935886	40.9301	675.267								10552	17431	16652	12858	21096	20175	11657	9708	7013	6530	8142	7068	7977	11619	11600	12751	8359	9604	9920	6739	10492	8508	12264	11725	8614	10918	8907	10177	9778
770	0.450319	41.1331	628.266								10722	25542	20726	20293	27942	26501	8775	9403	13164	9037	13115	8448	11978	9569	7180	19112	7030	14294	6641	13846	7923	13673	15657	9930	6952	6947	8915	13948	9939
770	0.27204	41.2007	749.469								10312	8949	27675	8919	20051	31628	10734	7104	10046	10643	8377	12253	14305	9530	12780	7308	7118	8280	12155	11392	8295	7261	11208	6963	9306	20145	19770	7621	9376
770	0.089903	41.3134	583.264								7634	20027	13856	12929	19414	18785	7621	9968	10979	11880	6911	11790	12485	10588	8338	17397	12475	14916	9372	17350	7508	17223	21557	6782	18097	14680	11639	16327	8476
776	0.994246	41.5389	285.04	Kaempferol	Flavonoid	4.15108	1.05248	I	5280863	1	76752	71149	42922	54921	68591	58842	133095	121226	147547	114057	136399	131945	96489	220391	123728	239742	139870	258893	82307	75654	103761	99730	99522	81459	118217	58486	83782	93918	46575
776	0.979445	41.5389	286.044								10270	12082	10337	8544	7872	7554	14186	10777	16298	10126	14384	14229	10237	24370	12757	27805	6969	31190	6728	7874	7392	11748	6940	11805	11059	6938	11475	7762	7174
781	0.994244	41.7193	642.281	Unk_41.72_642.2814							317095	451118	417373	433080	530562	487509	263745	222863	269923	209679	248926	233335	171829	297445	158879	404957	187664	370075	208970	265098	198073	339546	286443	269517	299202	142583	235026	353944	148630
781	0.994246	41.7193	643.285								117434	173456	158365	165828	208385	189136	97663	81407	103083	75548	93698	86734	59139	107715	57455	152176	64885	138478	73493	98410	72028	125537	107438	97090	108753	50460	85052	130798	49285
781	0.454644	41.8771	596.276								315001	274455	321194	366824	480798	326107	229535	196518	232862	183167	218469	205761	158507	289715	152643	378064	166177	262887	247730	263317	218692	271333	223928	187827	266833	149784	172756	281156	136421
781	0.984624	41.6967	678.258								21571	36664	36413	31970	45984	45408	19448	15994	20964	14776	20217	18859	7253	18800	11394	29277	9073	24571	10517	20787	13963	23535	21561	18185	17199	9855	15655	23964	11023
781	0.454928	41.8771	597.279								111595	99413	118731	131408	179611	119010	81497	69148	82234	65307	78075	73094	52939	102483	53011	138069	56196	92077	87029	96094	76849	94790	79355	62906	94777	50927	58777	98621	42814
781	0.981071	41.7193	644.288								13862	30244	27198	23763	37983	34507	14017	10750	14611	7321	11850	10424	11853	7035	11566	20315	10031	18030	7815	13311	8009	16601	15235	8188	12085	11598	9606	16645	8293
781	0.976816	41.6967	688.287								13984	28569	28259	23935	36511	32224	8323	9698	14732	10128	14135	6799	9701	7955	12340	21339	8244	17117	10472	14122	8157	15555	15847	11041	9762	7871	9284	16931	6585
781	0.445826	41.8771	632.253								25313	23172	30549	28697	45058	33588	19386	16664	21178	15200	20447	19578	11591	21805	7613	32029	9333	18246	18193	24319	21977	19237	18755	13159	18428	12224	11194	20390	9663
781	0.330485	41.8771	598.283								7195	12696	15312	14985	30059	16603	8933	11079	6914	10317	12162	11033	10549	6870	10344	16854	12311	10713	10290	10728	7720	12099	7633	6958	9956	11446	10448	9107	8792
791	0.987366	42.8918	543.317	Unk_42.89_543.317							57538	75117	94733	113992	114790	109374	36712	65757	79033	27908	49171	65860	89432	104423	80792	129712	32831	127033	76262	76363	61856	98149	94439	73523	144334	69745	90784	42859	38106
791	0.994246	42.8918	544.32								12334	13127	19898	28718	26114	23660	10480	8265	13604	11799	8354	12095	21053	26024	14871	34058	9667	33038	17215	13285	10266	23609	19686	15293	38941	8242	21187	7721	8916
791	0.30178	42.982	327.217	Unk_42.98_327.2174							121412	207432	238230	203985	251589	228842	8755	17175	7676	9492	9588	9793	8234	23480	50470	27391	11043	33533	30804	36729	13990	13922	14181	17809	13960	8461	6507	8796	7187
791	0.293968	42.9594	328.221								12903	33468	39260	28044	41438	37856	8199	10900	12434	11624	9191	9528	11265	11049	11887	6937	7466	10258	7272	9846	8186	10172	8331	8910	8892	11643	6578	11905	10549
791	0.156082	42.8242	643.386								9147	23302	22708	15861	29183	24671	6839	6877	8835	11979	9000	12371	10965	10710	11441	11791	10399	8533	13466	23864	20671	22847	29870	22154	7045	11633	8955	8571	7303
796	0.985741	43.8163	785.355	Tetracoumaroylspermine 2	Polyamines	d.m	1.00681	IV	0	5	34508	41058	32014	36696	41254	35955	35237	27782	31733	28772	32035	32608	26515	38508	33226	55085	30795	45479	42781	51491	46204	50019	63612	41295	64361	34185	38187	47528	21385
796	0.994246	43.8163	786.358								8572	16370	11327	12261	14996	12844	13425	11763	8536	11137	11339	8327	6530	12575	9695	20077	9726	16338	14190	21975	18827	18541	27676	13571	24817	10027	7297	17266	9092
802	0.994152	44.628	785.355	Tetracoumaroylspermine 1	Polyamines	d.m	0.851462	IV	0	5	83122	133085	101584	126280	148144	132734	71030	58228	73971	54676	67274	65743	44241	91825	40844	116521	42785	91586	64885	75823	59026	92550	87288	49016	85894	39280	47016	88298	29705
802	0.99423	44.628	786.358								35565	62742	45593	58636	71386	63651	30791	24832	31946	23232	28722	28497	15061	38968	16293	51902	14524	38320	24605	33673	26086	39182	39772	18004	36813	14577	16868	37351	11751
802	0.994246	44.628	831.36								30968	55925	42444	49936	62757	57791	25384	20814	27073	19372	25347	23178	9431	29662	12640	47028	10073	33150	19546	27894	21739	33519	33784	14342	30177	8946	11989	32963	8908
802	0.962327	44.628	832.363								11887	24392	16914	19258	28480	25282	8673	8402	12126	10515	8681	6817	11284	10063	6978	16925	9069	6535	8264	9168	11691	10298	13054	11278	7185	10029	6535	8643	10034
not clustered	0	14.632	353.087	5-Caffeoylquinic acid	Phenolic acid	1.558	0.97143	II	12310830	1,2	10622	7979	11715	6878	11780	10306	18585	20863	21333	13356	20606	20384	28338	13637	17939	38774	25800	27662	8760	6932	9349	9579	9339	11599	10218	8891	11744	8259	8570
not clustered	0	17.4506	625.14	Quercetin-dihexoside	Flavonoid	0.030623	0.92939	III	0	2	38122	58547	54939	52372	61848	48729	42843	35972	46282	34514	40992	39441	33449	38940	30187	74186	30436	68154	26621	61958	27352	43482	41219	44372	59098	32752	48916	68620	30540
not clustered	0	18.1722	771.198	Quercetin 3-O-rutinoside-7-O-glucoside	Flavonoid	0.722173	1.44839	I	44259182	2,1,4	10485	20125	14932	14099	27582	20784	11374	11930	12897	8426	7511	8926	11883	9809	7944	20750	6784	18649	9855	12005	10297	10963	13569	12438	15352	10496	13149	15258	11094
not clustered	0	22.5121	463.088	Quercetin 3-O-glucoside	Flavonoid	5.10785	0.928549	I	5748594	2,1	16894	9591	11545	11730	9642	7088	11014	31549	12621	21219	22612	39131	92696	21616	13774	20281	70253	93596	7913	99073	45843	85710	25308	44043	90761	13867	6550	40366	210746
not clustered	0	23.5945	1094.54	Hydroxytomatine	Alkaloid	4.84553	1.27908	III	0	2	25512	77989	69807	62594	75705	71157	9418	7482	11432	11180	7614	9723	11157	9538	8407	7906	6597	9039	9612	6771	8448	7839	9973	8264	11734	12157	11888	11475	11250
